# Supplementary material for: Large‐scale GWAS in sorghum reveals common genetic control of grain size among cereals
Source: Plant Biotechnol J. 2019 Nov 11;18(4):1093–105. doi: 10.1111/pbi.13284 (PMC7061873; doi:10.1111/pbi.13284)
Supplement: Supplementary file 2 — Table S1 List of the diversity panel. [file PBI-18-1093-s017.xls]

## Sheet: Table S1 the diversity panel
Table S1 List of the diversity panel
ID	Countrya	Regiona	Groupb	TKW	Volume	Length	Thickness	Width	Parental line of BC-NAM	USSAPc
B599	NA	NA	mixed	29.9325	22.7952	4.14957	3.1851	3.27573	No	No
Early hegari	NA	NA	mixed	26.0265	25.0954	4.30088	3.16424	3.48967	No	642992
B010054	NA	NA	mixed	27.8056	25.4071	4.21095	3.28625	3.49435	No	No
B35	NA	NA	mixed	32.8889	26.0212	4.144	3.40337	3.52768	No	BTx642
B923296	NA	NA	mixed	33.3823	28.9613	4.53648	3.39052	3.59793	No	No
B963676	NA	NA	mixed	31.449	29.375	4.52298	3.43904	3.60911	No	No
B986604	NA	NA	mixed	27.0751	26.7167	4.42224	3.31879	3.4598	No	No
BTx623	NA	NA	mixed	30.2276	27.7771	4.6352	3.08393	3.66569	No	564163
M35-1	NA	NA	mixed	29.7438	25.7202	4.34093	3.25654	3.45655	Yes	656047
RTAM422	NA	NA	mixed	38.2878	34.6003	4.83036	3.44322	3.92879	Yes	No
RTx430	NA	NA	mixed	35.5217	32.9577	4.80542	3.36621	3.84126	Yes	655996
RTx7000	NA	NA	mixed	33.6569	30.943	4.64953	3.30411	3.80595	Yes	655986
SC10-14E	United States	Americas	mixed	28.2113	26.4413	4.45728	3.31295	3.39975	No	No
SC100-14E	Nigeria	Western Africa	mixed	34.0778	27.4115	4.6941	3.07409	3.60803	No	No
SC101-14E	South Africa	Southern Africa	mixed	22.6339	25.334	4.50064	3.26499	3.28886	No	533954
SC1014-14E	Ethiopia	Eastern Africa	mixed	29.0264	21.6927	4.06067	3.0784	3.25479	No	576375
SC1015-14E	United States	Americas	mixed	32.1001	24.1109	4.07053	3.28182	3.43433	No	No
SC1017-14E	Ethiopia	Eastern Africa	mixed	32.5328	25.1722	4.16204	3.2978	3.44433	No	576376
SC1019-14E	United States	Americas	mixed	35.5389	24.8882	4.20878	3.18659	3.52017	No	656071
SC1021-6	United States	Americas	mixed	26.4939	24.6688	4.2786	3.19364	3.42402	No	No
SC1022-14E	Ethiopia	Eastern Africa	Kafir	18.4028	21.0579	4.19838	3.22403	2.9764	No	No
SC1024-9	United States	Americas	mixed	31.1147	30.3044	4.56542	3.4583	3.63979	No	No
SC1025-14E	Ethiopia	Eastern Africa	mixed	16.3001	19.3091	4.22461	3.07476	2.80939	No	No
SC103-14E	NA	NA	mixed	30.4551	30.2824	4.59183	3.36569	3.71459	Yes	533752
SC1031-12E	United States	Americas	mixed	18.6132	21.4561	3.97469	3.15199	3.23181	No	No
SC1033-14E	Ethiopia	Eastern Africa	mixed	33.0575	29.5701	4.51405	3.40605	3.6337	No	576426
SC1038-14E	Ethiopia	Eastern Africa	mixed	NA	NA	NA	NA	NA	No	576381
SC1039-14E	Ethiopia	Eastern Africa	Kafir	26.5702	24.0366	4.32824	3.06042	3.42803	No	No
SC1040-14E	United States	Americas	mixed	28.5737	27.3631	4.43131	3.27588	3.57491	No	No
SC1046-14E	Ethiopia	Eastern Africa	mixed	36.6336	33.9066	4.75407	3.45005	3.91105	No	No
SC1049-14E	Ethiopia	Eastern Africa	Asian durras	25.848	24.4602	4.18933	3.16678	3.50991	No	No
SC105-14E	India	Asia	mixed	22.9858	20.6546	4.00176	2.99343	3.23463	No	No
SC1055-14E	Sudan	Eastern Africa	mixed	29.4889	28.1913	4.45759	3.21797	3.73192	No	595739
SC1057-14E	Uganda	Eastern Africa	mixed	28.1005	24.7723	4.17534	3.23328	3.46718	No	595740
SC106-14E	United States	Americas	E African durras	17.0151	20.5862	3.9381	3.32738	2.99308	No	No
SC1063-14E	NA	NA	mixed	17.0179	20.917	4.1259	3.05183	3.13488	No	595741
SC1065-14E	United States	Americas	mixed	32.3284	28.078	4.55923	3.12608	3.7197	No	No
SC1067-14E	Senegal	Western Africa	mixed	32.6708	26.5119	4.31604	3.27131	3.57726	No	No
SC1069-14E	Nigeria	Western Africa	Caudatum	29.5761	26.7747	4.52684	3.22025	3.5051	No	No
SC1070-14E	Nigeria	Western Africa	mixed	NA	NA	NA	NA	NA	No	576385
SC1072-14	United States	Americas	mixed	27.927	24.8241	4.22982	3.28907	3.40658	No	No
SC1074-12E	United States	Americas	mixed	29.7343	27.0196	4.64849	3.07426	3.58824	No	No
SC1076-12E	United States	Americas	mixed	35.0071	26.8031	4.42646	3.18265	3.60332	No	597960
SC1077-14E	Nigeria	Western Africa	Caudatum	29.2187	25.8283	4.30438	3.14386	3.63454	No	597961
SC108-14E	NA	NA	Caudatum	33.3537	30.1207	4.62138	3.2734	3.79608	Yes	533792
SC1080-14E	South Africa	Eastern	Kafir	28.766	26.612	4.40264	3.24201	3.54968	No	576422
SC1082-6	United States	Americas	mixed	28.7693	25.5512	4.36633	3.15399	3.52378	No	No
SC1083-14E	Nigeria	Western Africa	mixed	NA	NA	NA	NA	NA	No	No
SC1084-14E	Nigeria	Western Africa	mixed	NA	NA	NA	NA	NA	No	No
SC1085-14E	India	Asia	mixed	49.0908	31.9428	4.70088	3.32353	3.84169	No	576401
SC1088-14E	United States	Americas	mixed	30.0869	25.8318	4.28754	3.24906	3.53607	No	No
SC109-14E	0	0	Caudatum	31.6158	27.0658	4.34227	3.29583	3.59932	No	No
SC1097-3	United States	Americas	mixed	28.2409	24.4698	4.043	3.30764	3.45816	No	No
SC110-14E	Ethiopia	Eastern Africa	Caudatum	34.3156	32.5022	4.70871	3.40371	3.8686	No	533794
SC1101-14E	United States	Americas	mixed	41.0735	28.8081	4.57674	3.18438	3.73476	No	No
SC1103-14E	Nigeria	Western Africa	mixed	35.1683	32.0478	4.78265	3.4202	3.71977	No	No
SC1104-14E	Uganda	Eastern Africa	mixed	24.3856	25.1325	4.45434	3.19484	3.3571	No	576435
SC1107-9	United States	Americas	mixed	19.3718	21.9865	4.19124	3.08703	3.21042	No	No
SC1109-14E	India	Asia	mixed	21.848	20.9996	3.9934	3.02557	3.29678	No	No
SC111-14E	United States	Americas	Caudatum	40.0835	29.4868	4.54414	3.28454	3.74503	No	No
SC1111-14E	Sudan	Eastern Africa	mixed	22.6258	24.7948	4.28054	3.24129	3.40272	No	No
SC1114-6	United States	Americas	mixed	NA	NA	NA	NA	NA	No	No
SC1116-14E	Nigeria	Western Africa	mixed	NA	NA	NA	NA	NA	No	No
SC1117-14E	NA	NA	mixed	42.0592	35.9126	5.23012	3.19927	4.00226	No	No
SC1118-14E	United States	Americas	mixed	21.6932	22.5565	4.13138	3.22003	3.26155	No	No
SC112-14E	Ethiopia	Eastern Africa	Caudatum	34.4913	28.4745	4.39001	3.43829	3.62128	No	No
SC1123-14E	Nigeria	Western Africa	Guinea	27.9054	25.7245	4.40817	3.35067	3.32501	No	No
SC1124-14E	NA	NA	Guinea	32.6098	31.8928	4.73998	3.35387	3.77873	No	576418
SC1125-14E	Nigeria	Western Africa	Guinea	NA	NA	NA	NA	NA	No	No
SC113-14	United States	Americas	mixed	22.6162	20.4538	3.76831	3.27592	3.15698	No	No
SC1133-6	United States	Americas	mixed	30.4268	26.4077	4.22391	3.40637	3.50457	No	No
SC114-14E	Uganda	Eastern Africa	mixed	32.1257	27.3847	4.46616	3.31336	3.50695	No	No
SC115-14E	Uganda	Eastern Africa	mixed	22.5568	24.7523	4.29979	3.24757	3.38084	No	533965
SC1154-14E	NA	NA	mixed	27.151	25.5572	4.3483	3.25183	3.47855	No	595720
SC1155-14E	NA	NA	mixed	32.1013	28.5529	4.47277	3.40916	3.58664	No	576425
SC1158-5bk	Ethiopia	Eastern Africa	mixed	NA	NA	NA	NA	NA	No	597957
SC1160-14E	Ethiopia	Eastern Africa	mixed	NA	NA	NA	NA	NA	No	No
SC1166-6	United States	Americas	mixed	23.0594	23.4612	4.06056	3.26135	3.36989	No	No
SC1170-6	United States	Americas	mixed	28.3593	24.0255	4.13897	3.20526	3.43782	No	No
SC1172-14E	United States	Americas	mixed	23.5138	22.14	4.15353	3.11361	3.25627	No	No
SC1177-14E	United States	Americas	E African durras	17.1489	20.1209	3.94025	3.14307	3.05775	No	No
SC1178-9	United States	Americas	mixed	21.4744	24.3808	4.27618	3.224	3.36837	No	No
SC1179-6	United States	Americas	mixed	26.7811	25.064	4.09976	3.39165	3.43849	No	No
SC118-14E	NA	NA	mixed	25.5481	23.3863	4.06144	3.22603	3.3884	No	533759
SC1184-14E	NA	NA	mixed	NA	NA	NA	NA	NA	No	No
SC1186-14E	United States	Americas	mixed	31.342	28.829	4.40686	3.39711	3.65921	No	No
SC119-14E	Zimbabwe	Eastern Africa	mixed	26.8653	24.1573	4.21164	3.11994	3.49145	No	No
SC1193-3	United States	Americas	mixed	26.9899	26.9185	4.42325	3.19091	3.62383	No	No
SC12-14E	Ethiopia	Eastern Africa	mixed	16.9345	19.939	3.93724	3.19974	3.01013	No	No
SC120-14E	NA	NA	Caudatum	27.9387	25.9933	4.39424	3.17494	3.54229	No	533760
SC1201-14E	United States	Americas	mixed	28.8139	26.0162	4.62113	3.21125	3.35469	No	595743
SC1201-6-3	United States	Americas	mixed	30.9359	27.385	4.46484	3.32925	3.49404	No	595743
SC1203-14E	Brazil	Americas	mixed	22.385	19.975	3.94395	3.13788	3.04756	No	576437
SC121-14E	South Africa	Southern Africa	mixed	34.9219	27.792	4.60729	3.16709	3.60344	No	533961
SC1211-14E	Guatemala	Americas	mixed	33.4577	22.7073	3.86826	3.37668	3.30978	No	595744
SC1214-14E	Burkina Faso	Western Africa	mixed	20.2273	26.2757	4.40665	3.22446	3.51161	No	595745
SC1215-13E	Niger	Western Africa	mixed	24.5002	20.7381	3.81634	3.18409	3.26906	No	656112
SC1218	United States	Americas	mixed	42.2077	31.8113	5.26902	3.0481	3.75364	No	656074
SC123-14E	Ethiopia	Eastern Africa	mixed	25.6746	25.0444	4.41992	3.1762	3.39989	No	No
SC124-14E	Ethiopia	Eastern Africa	mixed	20.8305	20.028	3.8839	3.14511	3.10573	No	533919
SC1261-14E	United States	Americas	Caudatum	28.6056	28.3354	4.49666	3.17985	3.75235	No	No
SC1262-14E	United States	Americas	Caudatum	26.3856	25.8943	4.41878	3.13996	3.53506	No	No
SC1263-14E	United States	Americas	mixed	29.3002	24.7583	4.28917	3.13321	3.50213	No	No
SC1271-13E	United States	Americas	Caudatum	32.0036	28.1923	4.9565	3.13528	3.50518	No	656076
SC1272-5	NA	NA	mixed	23.838	18.5883	3.71537	3.05083	3.11871	No	No
SC1287-14E	India	Asia	mixed	24.6957	24.7004	4.36823	3.21265	3.35739	No	No
SC1293-14E	Senegal	Western Africa	mixed	30.379	27.3238	4.37568	3.30114	3.60744	No	No
SC13-14E	Ethiopia	Eastern Africa	mixed	16.5093	17.874	3.72366	3.15737	2.89802	No	534123
SC1300-14E	United States	Americas	Caudatum	36.4647	26.647	4.32686	3.25007	3.59315	No	No
SC1302-14E	United States	Americas	Caudatum	35.3312	30.6209	4.57862	3.386	3.75471	No	No
SC1305-14E	United States	Americas	mixed	33.2887	30.3703	4.7589	3.24138	3.74079	No	No
SC1307-14E	United States	Americas	Caudatum	30.3863	29.4525	4.58327	3.23578	3.74403	No	No
SC1313-14E	United States	Americas	Caudatum	41.1594	30.3477	4.53753	3.36945	3.74318	No	No
SC1314-14E	United States	Americas	mixed	34.8636	30.7006	4.90343	3.16113	3.74926	No	No
SC1316-14E	Ethiopia	Eastern Africa	mixed	34.5346	29.9413	4.69054	3.3069	3.6602	No	No
SC1317-14E	United States	Americas	Caudatum	33.932	27.9746	4.7629	3.09117	3.61359	No	No
SC1318-14E	United States	Americas	Caudatum	34.4282	29.0589	4.43961	3.41482	3.68054	No	No
SC1319-14E	United States	Americas	Caudatum	40.7454	33.8253	4.75395	3.48538	3.8781	No	597964
SC132-12E	NA	NA	mixed	32.4018	27.6932	4.37295	3.35765	3.57653	No	No
SC1320-14E	NA	NA	Caudatum	39.2255	33.864	5.22074	3.15131	3.90436	No	597967
SC1321-14E	NA	NA	Caudatum	34.0484	29.7424	4.55713	3.3018	3.74077	No	597968
SC1322-14E	NA	NA	mixed	41.3804	32.6292	5.08619	3.15809	3.83687	No	No
SC1325-14E	United States	Americas	mixed	27.9179	26.4839	4.4928	3.01012	3.66955	No	No
SC1328-14E	United States	Americas	mixed	27.5077	26.1358	4.445	3.18522	3.53149	No	597971
SC1329-14E	United States	Americas	mixed	40.314	33.5634	4.85695	3.36875	3.88837	No	597972
SC1330-14E	NA	NA	mixed	34.5916	29.6719	4.6294	3.23211	3.75705	No	597973
SC1332-14E	United States	Americas	mixed	25.1631	23.0137	4.39379	2.98928	3.32138	No	No
SC1333-14E	United States	Americas	mixed	NA	NA	NA	NA	NA	No	No
SC1334-5	NA	NA	mixed	NA	NA	NA	NA	NA	No	No
SC1337-14E	NA	NA	mixed	26.0404	23.1423	4.16397	3.20406	3.30267	No	597976
SC1339-14E	United States	Americas	mixed	30.3212	26.4716	4.56955	3.13393	3.48885	No	No
SC134-14E	United States	Americas	mixed	26.5279	24.6593	4.23889	3.26168	3.40426	No	656114
SC1341-14E	United States	Americas	mixed	26.6662	22.9843	4.28588	3.0674	3.29288	No	No
SC1342-14E	United States	Americas	mixed	NA	NA	NA	NA	NA	No	No
SC1345-14E	United States	Americas	mixed	32.9379	27.847	4.56622	3.14045	3.71099	No	597980
SC135-14E	Ethiopia	Eastern Africa	mixed	28.4584	25.5457	4.44789	3.30285	3.31918	No	534148
SC1351-14E	United States	Americas	mixed	39.9214	33.5284	4.69883	3.58195	3.76077	No	No
SC1356-14E	United States	Americas	mixed	31.144	29.5072	4.69435	3.35151	3.56896	No	597982
SC137-14E	Ethiopia	Eastern Africa	E African durras	20.9637	22.2782	4.1193	3.08472	3.27622	No	No
SC139-14E	Ethiopia	Eastern Africa	mixed	25.9332	28.4347	4.65514	3.21071	3.60616	No	No
SC140-14E	Ethiopia	Eastern Africa	mixed	23.0596	25.4037	4.45182	3.16589	3.43489	No	No
SC141-14E	Ethiopia	Eastern Africa	mixed	24.6138	24.3936	4.16504	3.2055	3.45724	No	No
SC142-14E	Ethiopia	Eastern Africa	mixed	39.0947	33.9129	5.00144	3.31573	3.83368	No	No
SC1424-2	NA	NA	mixed	25.9034	27.9668	4.56954	3.28261	3.54875	No	656078
SC1426-10E	NA	NA	mixed	27.9442	23.7873	4.42246	2.99246	3.40742	No	656079
SC1440-8	NA	NA	mixed	15.738	18.0681	3.99915	2.91897	2.91676	No	656115
SC145-14E	United States	Americas	E African durras	16.214	17.5481	3.87417	2.95145	2.8756	No	656082
SC146-14E	Ethiopia	Eastern Africa	mixed	31.0761	29.2975	4.36621	3.50636	3.66048	No	No
SC147-14E	Ethiopia	Eastern Africa	mixed	21.3223	22.5003	4.24282	3.17	3.1751	No	No
SC1476-8	NA	NA	mixed	35.7363	25.4227	4.26819	3.1947	3.51555	No	656087
SC15-14E	Ethiopia	Eastern Africa	mixed	27.0931	26.5702	4.56617	3.25383	3.40973	No	534124
SC150-14E	United States	Americas	mixed	27.1221	25.0619	4.38072	3.2467	3.36152	No	No
SC154-14E	Ethiopia	Eastern Africa	mixed	17.4274	21.0108	4.03785	3.08318	3.18187	No	No
SC155-14E	Ethiopia	Eastern Africa	mixed	25.4372	26.1912	4.49833	3.1509	3.50812	No	534155
SC156-14E	United States	Americas	E African durras	25.038	22.196	4.05403	3.23978	3.22178	No	No
SC157-6	NA	NA	mixed	24.1428	20.1457	3.78936	3.2502	3.10342	No	No
SC158-14E	Ethiopia	Eastern Africa	mixed	27.7547	26.5174	4.42974	3.20613	3.55492	No	No
SC159-11E	United States	Americas	mixed	27.6307	28.9648	4.65767	3.28019	3.61013	No	No
SC16-14E	Ethiopia	Eastern Africa	mixed	20.0267	21.6504	4.30502	3.0359	3.16465	No	No
SC161-14E	Ethiopia	Eastern Africa	mixed	24.2698	24.8211	4.4299	3.31034	3.22382	No	No
SC165-14E	Ethiopia	Eastern Africa	mixed	33.5009	24.1662	4.02856	3.33723	3.41189	No	No
SC166-14E	Ethiopia	Eastern Africa	E African durras	29.4897	26.6563	4.30885	3.39148	3.47937	No	533924
SC167-14E	Ethiopia	Eastern Africa	mixed	24.9542	26.5316	4.43299	3.25161	3.49963	No	No
SC17-14E	Ethiopia	Eastern Africa	mixed	21.3558	22.0512	4.06539	3.21552	3.19673	No	533903
SC170-14E	NA	NA	mixed	30.6924	26.5571	4.48657	3.25557	3.46479	No	534157
SC170-6-17	NA	NA	mixed	30.5226	28.4252	4.60232	3.12437	3.73507	No	656068
SC170-6-8	NA	NA	mixed	29.4301	26.9364	4.44165	3.29139	3.49806	No	No
SC171-14E	Ethiopia	Eastern Africa	mixed	34.4696	27.436	4.29578	3.43152	3.55247	No	No
SC172-12E	NA	NA	Caudatum	49.4694	36.7499	5.31034	3.40116	3.86151	No	656117
SC173-14E	NA	NA	Caudatum	34.2006	27.4324	4.39072	3.27621	3.60003	No	533799
SC175-14E	Ethiopia	Eastern Africa	Caudatum	28.4575	26.3624	4.37411	3.2596	3.53401	No	533800
SC176-14E	Ethiopia	Eastern Africa	mixed	26.2362	25.0988	4.31428	3.14295	3.51521	No	No
SC180-14E	United States	Americas	mixed	27.4477	27.741	4.54483	3.26576	3.54225	No	No
SC182-14E	Ethiopia	Eastern Africa	mixed	18.4469	21.0562	3.89721	3.17057	3.21036	No	No
SC183-14E	Unknown	0	mixed	20.2284	19.9522	3.97832	3.02608	3.14573	No	No
SC184-14E	United States	Americas	mixed	27.8333	26.1336	4.2509	3.31605	3.52938	No	No
SC185-14E	Nigeria	Western Africa	mixed	28.4033	26.5488	4.5151	3.14299	3.56955	No	No
SC186-14E	Nigeria	Western Africa	mixed	NA	NA	NA	NA	NA	No	No
SC187-14E	United States	Americas	mixed	38.2824	32.6329	4.96286	3.36671	3.68476	No	No
SC188-14E	Nigeria	Western Africa	mixed	NA	NA	NA	NA	NA	No	No
SC189-2	NA	NA	Asian durras	34.5303	30.7979	4.84219	3.10067	3.90724	No	No
SC19-14E	Ethiopia	Eastern Africa	E African durras	NA	NA	NA	NA	NA	No	No
SC190-6	United States	Americas	mixed	38.419	29.4333	4.62209	3.22608	3.78056	No	No
SC191-14E	United States	Americas	mixed	27.285	24.0466	4.18334	3.1946	3.44539	No	No
SC192-14E	India	Asia	mixed	23.6043	22.9279	4.02244	3.3396	3.26559	No	576390
SC193-14E	NA	NA	mixed	45.7039	35.6729	4.89075	3.46011	3.95749	No	No
SC195-14E	India	Asia	mixed	23.5446	22.5285	4.19777	2.98927	3.38796	No	No
SC196-14E	United States	Americas	mixed	30.277	25.7845	4.38601	3.14677	3.5257	No	No
SC2-14E	Ethiopia	Eastern Africa	mixed	20.1224	22.9785	4.11937	3.19147	3.32371	No	No
SC20-14E	Ethiopia	Eastern Africa	E African durras	19.5701	20.4509	4.07363	3.18996	2.98817	No	No
SC200-14E	India	Asia	Asian durras	25.2125	23.6623	4.24167	3.17217	3.35749	No	No
SC201-14E	United States	Americas	mixed	26.7975	26.9863	4.56522	3.21329	3.53833	No	No
SC202-14E	India	Asia	Asian durras	NA	NA	NA	NA	NA	No	No
SC203-14E	India	Asia	Asian durras	31.1595	28.1028	4.49904	3.33803	3.53172	No	No
SC206-14E	India	Asia	Asian durras	25.3494	24.2057	4.11327	3.32352	3.36865	No	533814
SC207-14E	India	Asia	Asian durras	24.2747	25.4539	4.29578	3.30881	3.41204	No	No
SC208-14E	India	Asia	Asian durras	20.0451	23.0101	4.09299	3.21615	3.30374	No	No
SC209-14E	India	Asia	mixed	31.537	30.2195	4.60199	3.254	3.83268	No	No
SC21-14E	Ethiopia	Eastern Africa	E African durras	20.7839	21.9122	4.15203	3.2626	3.10123	No	534127
SC210-14E	India	Asia	Asian durras	25.8013	24.0225	4.04395	3.37944	3.33487	No	No
SC211-14E	India	Asia	Asian durras	25.4712	23.6406	4.35703	3.08117	3.33514	No	No
SC212-14E	India	Asia	Asian durras	27.4543	24.02	4.15871	3.27125	3.35475	No	No
SC213-14E	India	Asia	mixed	17.733	18.3464	4.02166	3.07343	2.80812	No	576391
SC214-14E	India	Asia	mixed	22.9326	22.5132	3.98215	3.26728	3.28357	No	533750
SC215-14E	India	Asia	Asian durras	25.7521	21.1918	3.86391	3.27502	3.17859	No	No
SC216-14E	India	Asia	mixed	40.6498	33.6519	4.97718	3.3422	3.8448	No	No
SC217-14E	India	Asia	Asian durras	23.1148	23.5688	4.28112	3.15358	3.32338	No	No
SC218-14E	India	Asia	mixed	38.1295	25.7715	4.28925	3.20951	3.56873	No	No
SC22-14E	Ethiopia	Eastern Africa	mixed	22.6849	23.0654	4.16876	3.16651	3.32423	No	656091
SC220-14E	India	Asia	Asian durras	25.5285	22.3704	3.94295	3.27641	3.29837	No	No
SC221-14E	India	Asia	Asian durras	30.0454	24.5759	4.14117	3.2566	3.46875	No	No
SC223-14E	United States	Americas	mixed	23.2562	23.0489	4.14964	3.08492	3.40415	No	533807
SC224-14E	India	Asia	E African durras	19.0138	21.525	4.11682	3.24385	3.05765	No	533927
SC23-14E	NA	NA	mixed	30.0261	25.611	4.10571	3.46158	3.41443	Yes	534128
SC230-14E	NA	NA	mixed	24.8998	24.2564	4.17817	3.17494	3.46947	No	No
SC231-14E	India	Asia	mixed	32.5385	25.2813	4.30885	3.22442	3.45601	No	No
SC233-14E	India	Asia	Asian durras	17.1621	18.4366	3.70549	3.10837	3.02168	No	No
SC235-14E	United States	Americas	mixed	16.083	16.5362	3.69319	2.96897	2.80195	No	No
SC236-3	United States	Americas	mixed	36.5151	27.1853	4.26311	3.40067	3.57291	No	No
SC24-14E	Ethiopia	Eastern Africa	mixed	31.2811	30.1398	4.64109	3.30761	3.72457	No	No
SC240-14E	India	Asia	Asian durras	15.5356	18.088	3.94948	2.89195	2.92587	No	533842
SC241-14E	NA	NA	mixed	21.5544	21.2355	4.03384	3.08092	3.2381	No	533843
SC242-14E	Nepal	Asia	mixed	16.8769	19.0806	4.16573	2.96736	2.90992	No	No
SC243-14E	Nepal	Asia	mixed	18.9021	18.7316	3.87387	2.98641	3.05114	No	533845
SC244-14E	India	Asia	mixed	21.8844	20.3184	4.10039	3.03102	3.1187	No	No
SC245-14E	India	Asia	mixed	NA	NA	NA	NA	NA	No	No
SC247-14E	United States	Americas	mixed	16.937	18.7815	3.79921	3.01616	3.05093	No	No
SC248-14E	India	Asia	mixed	19.9776	21.8092	4.09323	3.08641	3.26357	No	No
SC249-14E	United States	Americas	mixed	NA	NA	NA	NA	NA	No	No
SC25-14E	Ethiopia	Eastern Africa	mixed	31.0517	27.7491	4.41964	3.32232	3.60835	No	656092
SC250-14E	India	Asia	mixed	21.9567	20.1652	3.9628	2.98928	3.23135	No	No
SC252-14E	India	Asia	mixed	17.2531	18.2454	3.83503	2.95871	3.00034	No	No
SC254-14E	India	Asia	mixed	14.8657	18.6242	3.81227	3.01737	3.00335	No	No
SC256-14E	Nigeria	Western Africa	Guinea	25.7674	26.794	5.06924	2.93361	3.43419	No	No
SC257-14E	Zambia	Eastern Africa	mixed	28.039	23.8428	4.33714	3.03591	3.43461	No	No
SC258-14E	Tanzania	Eastern Africa	mixed	22.5287	21.5728	4.07105	3.20254	3.15199	No	No
SC259-14E	Sudan	Eastern Africa	Caudatum	25.9641	25.7112	4.46894	3.15195	3.46465	No	No
SC260-6	United States	Americas	mixed	NA	NA	NA	NA	NA	No	No
SC261-14E	Nigeria	Western Africa	mixed	29.0931	26.2067	4.43495	3.25288	3.47289	No	533841
SC262-14E	Mali	Western Africa	mixed	24.2997	24.7179	4.55125	3.21925	3.20553	No	No
SC265-14E	Burkina Faso	Western Africa	mixed	23.6127	22.0398	3.99522	3.14404	3.31042	No	533766
SC266-6	United States	Americas	mixed	28.6039	24.1479	4.54351	3.11068	3.27672	No	No
SC267-14E	Sudan	Eastern Africa	mixed	34.4033	29.7516	4.96727	3.18237	3.60835	No	No
SC268-14E	Sudan	Eastern Africa	mixed	29.9419	25.9259	4.4879	3.18921	3.44872	No	No
SC269-14E	Nigeria	Western Africa	mixed	26.8163	24.9573	4.43567	3.1311	3.42156	No	No
SC27-14E	United States	Americas	mixed	28.6509	28.1147	4.56285	3.23783	3.6444	No	No
SC270-14E	Nigeria	Western Africa	mixed	36.6078	25.8654	4.52366	3.14867	3.45453	No	No
SC271-14E	Nigeria	Western Africa	Guinea	NA	NA	NA	NA	NA	No	No
SC272-14E	Nigeria	Western Africa	Guinea	24.2122	26.9454	4.68185	3.04022	3.59674	No	No
SC273-14E	Nigeria	Western Africa	mixed	31.9454	24.5791	4.49108	3.00401	3.45606	No	No
SC276-14E	United States	Americas	mixed	35.8324	28.5775	4.64249	3.15763	3.665	No	No
SC277-14E	Nigeria	Western Africa	Guinea	40.2593	32.339	4.91042	3.2368	3.85372	No	No
SC278-14E	India	Asia	mixed	28.1695	27.9915	4.71999	3.06578	3.66897	No	No
SC279-14E	Nigeria	Western Africa	Guinea	27.9104	28.9813	5.18973	3.06706	3.49391	No	534070
SC28-14E	Ethiopia	Eastern Africa	mixed	31.1347	28.8763	4.4918	3.34826	3.64621	No	No
SC280-14E	Nigeria	Western Africa	mixed	32.2609	27.364	4.49089	3.18353	3.62823	No	No
SC281-14E	Nigeria	Western Africa	mixed	26.1461	24.8004	4.45913	3.19838	3.31286	No	No
SC283-14E	Tanzania	Eastern Africa	mixed	25.265	24.3078	4.54517	3.09744	3.26578	No	533869
SC284-14E	Burkina Faso	Western Africa	mixed	28.1675	23.8399	4.23158	3.07125	3.48164	No	No
SC285-14E	Chad	Western Africa	Guinea	31.1974	27.4376	4.62854	2.91738	3.86386	No	No
SC287-14E	United States	Americas	Guinea	NA	NA	NA	NA	NA	No	No
SC289-14E	Nigeria	Western Africa	Guinea	32.3766	31.9554	5.06024	3.11553	3.82189	No	No
SC29-14E	Ethiopia	Eastern Africa	mixed	33.4139	31.0832	4.72882	3.37292	3.69349	No	No
SC290-14E	Nigeria	Western Africa	Guinea	28.5821	24.8569	4.45155	3.11943	3.42465	No	No
SC291-14E	Nigeria	Western Africa	Guinea	37.639	30.8029	4.87621	3.23209	3.72515	No	No
SC293-14E	Nigeria	Western Africa	Guinea	37.3198	27.1758	5.04152	3.0809	3.36079	No	No
SC295-11E	United States	Americas	Guinea	25.4759	23.9596	4.60732	3.12455	3.25547	No	656093
SC296-14E	Nigeria	Western Africa	mixed	22.8997	25.5397	4.47778	3.16667	3.42839	No	No
SC297-14E	United States	Americas	Guinea	24.6195	21.4068	4.03785	3.23982	3.1296	No	No
SC299-14E	Nigeria	Western Africa	Guinea	NA	NA	NA	NA	NA	No	533785
SC3-3	United States	Americas	mixed	20.5176	22.5022	4.04263	3.14656	3.32046	No	No
SC30-14E	Ethiopia	Eastern Africa	mixed	15.5925	18.3242	3.9566	3.04366	2.86484	No	No
SC300-14E	Nigeria	Western Africa	mixed	NA	NA	NA	NA	NA	No	No
SC301-14E	United States	Americas	mixed	31.3257	26.1633	4.51292	3.12988	3.53075	No	656094
SC305-14E	Chad	Western Africa	mixed	23.5903	26.1503	4.62977	3.31159	3.2501	No	534037
SC306-14E	NA	NA	E African durras	22.4331	24.7338	4.30198	3.28802	3.33302	No	No
SC307-14E	India	Asia	Asian durras	21.6915	21.4319	4.03222	3.14746	3.21883	No	No
SC311-14E	0	0	mixed	27.3647	26.0909	4.63721	3.15463	3.40087	No	No
SC314-6	United States	Americas	mixed	33.0569	29.9383	4.91042	3.17402	3.63461	No	No
SC319-14E	Uganda	Eastern Africa	mixed	21.3449	24.4096	4.37419	3.23287	3.29403	No	533833
SC320-14E	Chad	Western Africa	mixed	26.4475	24.5635	4.19147	3.26049	3.42671	No	533863
SC323-14E	Sudan	Eastern Africa	mixed	23.9446	25.4263	4.5114	2.99544	3.5696	No	576399
SC324-14	United States	Americas	mixed	30.9747	27.5913	4.51991	3.2972	3.55829	No	No
SC325-14E	NA	NA	mixed	23.2629	24.6441	4.43952	3.1059	3.39728	No	533957
SC326-6	NA	NA	mixed	23.563	23.663	4.15203	3.21993	3.36182	No	No
SC328-14E	India	Asia	Caudatum	24.6382	23.8784	4.32845	3.15548	3.33038	No	534112
SC329-14E	Nigeria	Western Africa	mixed	NA	NA	NA	NA	NA	No	533838
SC330-14E	India	Asia	mixed	23.7466	21.7461	4.04062	3.0517	3.36103	No	No
SC331-14E	Nigeria	Western Africa	mixed	31.8268	28.7167	4.82552	3.25851	3.48916	No	533824
SC333-14E	Ethiopia	Eastern Africa	mixed	46.5054	39.3937	5.15491	3.77991	3.81392	No	533761
SC334-14E	NA	NA	mixed	37.8267	31.4379	4.71087	3.45765	3.67389	No	533986
SC335-14E	Sudan	Eastern Africa	mixed	35.4897	32.3215	4.7207	3.35083	3.86519	No	No
SC336-14E	Sudan	Eastern Africa	mixed	NA	NA	NA	NA	NA	No	No
SC338-14E	Sudan	Eastern Africa	mixed	31.7727	32.4995	4.96393	3.11083	3.9592	No	No
SC339-14E	Sudan	Eastern Africa	mixed	43.1309	36.2982	5.00041	3.47863	3.99395	No	No
SC340-14E	Sudan	Eastern Africa	mixed	28.1856	24.91	4.48118	3.06858	3.43009	No	No
SC342-14E	Nigeria	Western Africa	mixed	38.6581	26.704	4.5171	3.03965	3.69913	No	No
SC343-9	United States	Americas	mixed	28.5792	24.0799	4.0867	3.2949	3.40722	No	No
SC344-14E	Nigeria	Western Africa	mixed	22.425	20.8323	4.14643	3.00184	3.18686	No	No
SC345-14E	Nigeria	Western Africa	mixed	39.2028	33.5267	4.86453	3.25724	3.98511	No	No
SC346-14E	Nigeria	Western Africa	mixed	18.3219	23.2259	4.22868	3.05208	3.42362	No	No
SC347-14E	Nigeria	Western Africa	mixed	32.2824	28.2467	4.55713	3.25784	3.62719	No	No
SC348-14E	Nigeria	Western Africa	mixed	NA	NA	NA	NA	NA	No	534075
SC349-14E	United States	Americas	mixed	NA	NA	NA	NA	NA	No	No
SC35-14E	NA	NA	mixed	34.5196	30.026	4.50607	3.40677	3.72395	Yes	534133
SC350-14E	Nigeria	Western Africa	Caudatum	25.202	24.0428	4.43133	3.01676	3.42271	No	No
SC351-14E	Nigeria	Western Africa	mixed	28.8699	22.7368	4.03728	3.17776	3.37299	No	No
SC352-14E	Sudan	Eastern Africa	mixed	39.1543	41.5979	5.38616	3.40248	4.26138	No	No
SC353-14E	Nigeria	Western Africa	mixed	37.5051	29.2953	4.6119	3.39099	3.54076	No	No
SC354-14E	Nigeria	Western Africa	mixed	32.7082	28.8641	4.66132	3.17672	3.6861	No	No
SC356-14E	Nigeria	Western Africa	mixed	37.2547	34.3657	5.21196	3.18474	3.89298	No	No
SC358-14E	Nigeria	Western Africa	mixed	44.8556	33.6731	4.61543	3.63432	3.77767	No	No
SC36-14E	NA	NA	mixed	28.2717	21.5577	3.94948	3.2413	3.20307	No	No
SC362-14E	Nigeria	Western Africa	mixed	31.5928	30.9091	4.70088	3.37185	3.67983	No	No
SC366-14E	Nigeria	Western Africa	mixed	34.858	33.966	5.12017	3.28299	3.83605	No	No
SC367-14E	Nigeria	Western Africa	mixed	50.0994	36.6223	4.79134	3.66387	3.9359	No	No
SC368-14E	Nigeria	Western Africa	mixed	54.395	44.2639	5.12394	3.82884	4.20076	No	No
SC369-14E	Nigeria	Western Africa	mixed	36.918	35.0925	4.91324	3.42435	3.95755	No	No
SC37-14E	Ethiopia	Eastern Africa	mixed	21.83	22.9524	4.20789	3.16105	3.2697	No	No
SC370-14E	Nigeria	Western Africa	mixed	NA	NA	NA	NA	NA	No	533776
SC371-14E	United States	Americas	mixed	36.6455	33.5055	4.79093	3.4313	3.86173	No	No
SC372-14E	NA	NA	mixed	42.9204	29.9732	4.63718	3.60229	3.43839	No	533878
SC373-14E	NA	NA	mixed	43.0804	38.2031	5.31307	3.35182	4.03612	No	656095
SC374-14E	Nigeria	Western Africa	Guinea	33.2563	29.1688	4.72687	3.27021	3.57793	No	No
SC377-14E	Nigeria	Western Africa	Guinea	31.1846	27.7443	4.36633	3.42841	3.5288	No	No
SC38-14E	Ethiopia	Eastern Africa	mixed	29.3834	24.9183	4.11825	3.32517	3.45899	No	534135
SC380-14E	Nigeria	Western Africa	mixed	42.8235	31.5683	4.80553	3.27605	3.78163	No	No
SC386-14E	NA	NA	mixed	43.9654	30.471	4.46706	3.47807	3.73161	No	656119
SC387-14E	Nigeria	Western Africa	mixed	32.7484	32.1673	4.84547	3.44446	3.67023	No	No
SC389-14E	Nigeria	Western Africa	Guinea	NA	NA	NA	NA	NA	No	No
SC391-14E	NA	NA	mixed	39.3323	29.611	4.531	3.41782	3.63431	No	656096
SC392-14E	Nigeria	Western Africa	mixed	28.3752	27.0054	4.37377	3.24904	3.60509	No	No
SC396-14E	Nigeria	Western Africa	mixed	NA	NA	NA	NA	NA	No	533877
SC397-14E	Nigeria	Western Africa	mixed	25.4729	26.4385	4.38725	3.37636	3.40552	No	No
SC398-14E	Nigeria	Western Africa	mixed	23.969	25.8324	4.60349	3.20072	3.34099	No	No
SC399-14E	NA	NA	mixed	42.4782	31.287	4.58327	3.4311	3.76463	No	533882
SC402-14E	Nigeria	Western Africa	mixed	NA	NA	NA	NA	NA	No	No
SC403-14E	Nigeria	Western Africa	Guinea	29.7977	25.3282	4.54988	3.13297	3.36111	No	No
SC405-14E	Sudan	Eastern Africa	mixed	37.5723	31.9289	4.76503	3.2605	3.92918	No	No
SC406-14E	United States	Americas	mixed	NA	NA	NA	NA	NA	No	No
SC407-14E	Nigeria	Western Africa	mixed	32.1605	31.8842	4.81209	3.33559	3.75102	No	No
SC408-14E	Nigeria	Western Africa	mixed	24.9105	25.7374	4.49744	3.24162	3.38854	No	No
SC409-14E	United States	Americas	mixed	NA	NA	NA	NA	NA	No	No
SC41-5	United States	Americas	mixed	35.403	33.1899	5.00797	3.31561	3.75975	No	No
SC410-14E	0	0	Asian durras	NA	NA	NA	NA	NA	No	No
SC410-6	0	0	mixed	30.4767	22.2763	3.87761	3.38002	3.24102	No	No
SC411-14E	Sudan	Eastern Africa	mixed	28.0966	27.1206	4.49475	3.16084	3.63927	No	533866
SC417-14E	Senegal	Western Africa	mixed	25.1461	24.166	4.34805	3.08943	3.41287	No	No
SC418-14E	Tanzania	Eastern Africa	mixed	34.2563	24.2253	4.36304	3.00015	3.50343	No	533822
SC42-14E	Ethiopia	Eastern Africa	mixed	23.9561	28.4901	4.70065	3.2488	3.54144	No	576393
SC420-14E	Sudan	Eastern Africa	mixed	16.7234	21.4701	4.15857	3.00241	3.24256	No	533769
SC422-14E	India	Asia	mixed	21.333	24.3499	4.26311	3.18947	3.40198	No	No
SC423-14	United States	Americas	Caudatum	27.4248	24.4404	4.27186	3.19916	3.40994	No	533758
SC424-14E	NA	NA	mixed	23.4852	23.5643	4.34577	3.35129	3.08915	No	533901
SC425-14E	NA	NA	mixed	45.1911	30.0376	4.36765	3.57406	3.66183	No	533762
SC43-14E	Ethiopia	Eastern Africa	E African durras	22.6127	23.3327	4.13897	3.19922	3.33499	No	No
SC430-14E	Ethiopia	Eastern Africa	mixed	31.0265	25.1279	4.24148	3.3407	3.43878	No	No
SC435-14E	Tanzania	Eastern Africa	Kafir	16.5921	19.5976	3.88194	3.22374	2.98864	No	No
SC436-9	United States	Americas	mixed	29.7777	24.0164	4.1455	3.19052	3.45134	No	No
SC437-14E	India	Asia	mixed	27.8099	22.4644	4.09323	3.23089	3.23747	No	No
SC438-3	United States	Americas	mixed	25.5296	27.0298	4.45453	3.29523	3.49703	No	No
SC44-14E	Ethiopia	Eastern Africa	E African durras	18.6934	20.3681	4.08359	3.17736	2.98592	No	No
SC441-14E	India	Asia	mixed	25.4952	22.4804	3.98005	3.23158	3.32019	No	534009
SC442-14E	India	Asia	mixed	20.8928	19.9161	3.82752	3.15428	3.13783	No	No
SC445-14E	United States	Americas	mixed	25.1666	24.9221	4.40088	3.11921	3.46275	No	No
SC449-14E	United States	Americas	mixed	21.7087	20.8905	3.96873	3.16631	3.14807	No	597950
SC450-14E	India	Asia	mixed	16.2767	18.0144	3.63586	3.04561	3.01242	No	533852
SC451-14E	India	Asia	mixed	19.6673	21.9251	3.94295	3.30001	3.20691	No	No
SC452-14E	India	Asia	Asian durras	18.4575	21.5557	3.94948	3.17227	3.25213	No	No
SC454-14E	India	Asia	mixed	29.003	24.4427	4.14346	3.31012	3.39947	No	No
SC456-6	United States	Americas	mixed	27.1084	26.3872	4.34152	3.29628	3.51302	No	No
SC457-14E	India	Asia	mixed	17.0432	19.5512	3.92988	3.18541	2.94559	No	No
SC458-12E	United States	Americas	mixed	29.5637	23.0928	4.06909	3.24599	3.33268	No	No
SC460-14E	India	Asia	mixed	30.7333	26.4129	4.47119	3.04182	3.65827	No	No
SC462-14E	India	Asia	Asian durras	23.8772	23.203	4.24351	3.0035	3.44775	No	No
SC464-14E	India	Asia	mixed	18.864	20.2007	3.84574	3.24496	3.06595	No	No
SC465-14E	India	Asia	mixed	31.8318	29.2879	4.9644	3.02656	3.69045	No	533997
SC466-14E	India	Asia	mixed	25.7851	26.6818	4.4918	3.23884	3.49704	No	No
SC467-14E	India	Asia	mixed	26.827	24.0956	4.24171	3.19664	3.36939	No	533943
SC468-14E	India	Asia	mixed	24.84	21.7033	3.96544	3.18868	3.27355	No	No
SC469-14E	India	Asia	Asian durras	29.3639	26.5441	4.64827	3.08962	3.50428	No	No
SC470-6	United States	Americas	mixed	27.8263	21.9173	3.9219	3.22212	3.30695	No	No
SC471-14E	India	Asia	Asian durras	23.4821	22.2226	4.05127	3.1291	3.33336	No	No
SC472-14E	India	Asia	Asian durras	24.8436	23.2441	4.37923	3.03283	3.33978	No	No
SC473-14E	NA	NA	mixed	24.1909	24.2393	4.47192	3.13499	3.32029	No	534028
SC475-14E	India	Asia	Asian durras	24.0819	19.1879	3.82485	3.25461	3.01023	No	No
SC477-14E	India	Asia	mixed	24.0068	23.2441	4.14484	3.17992	3.33854	No	No
SC479-14E	United States	Americas	Asian durras	35.1361	28.4358	4.49348	3.43307	3.51877	No	No
SC48-14E	Sudan	Eastern Africa	mixed	40.7465	30.9486	4.83462	3.27986	3.7387	No	No
SC480-14E	United States	Americas	Asian durras	31.0837	28.6455	4.471	3.35558	3.64796	No	656097
SC482-14E	India	Asia	Asian durras	29.9704	23.8251	4.3139	3.09237	3.40207	No	No
SC483-14E	India	Asia	Asian durras	23.2898	22.9539	4.33493	3.18211	3.14829	No	No
SC484-14E	India	Asia	mixed	26.089	24.2425	4.39663	3.21781	3.26842	No	No
SC485-14E	United States	Americas	Asian durras	18.1032	23.3468	4.26964	3.13034	3.31019	No	No
SC489-14E	India	Asia	Asian durras	25.2313	23.3187	4.27618	3.25511	3.19831	No	533856
SC490-14E	India	Asia	mixed	23.0259	26.1501	4.56223	3.25813	3.3671	No	No
SC492-14E	India	Asia	Asian durras	27.2066	24.7033	4.3852	3.21576	3.32868	No	No
SC493-14E	India	Asia	Kafir	28.7001	23.1864	3.96171	3.29869	3.35687	No	No
SC494-14E	India	Asia	Asian durras	25.322	25.4624	4.52241	3.23604	3.31995	No	No
SC497-14E	India	Asia	Asian durras	27.9219	26.467	4.41352	3.20985	3.55824	No	No
SC498-14E	United States	Americas	Asian durras	26.0425	25.4364	4.41633	3.15702	3.43919	No	656099
SC499-14E	India	Asia	Asian durras	26.8846	25.561	4.29969	3.41294	3.29681	No	No
SC500-9	United States	Americas	Asian durras	25.0827	23.1586	4.15023	3.1788	3.34475	No	656100
SC501-14E	India	Asia	mixed	31.3203	32.8553	4.87729	3.33498	3.80918	No	No
SC502-14E	Sudan	Eastern Africa	mixed	36.4281	29.478	4.50486	3.38464	3.67113	No	533996
SC505-14E	United States	Americas	Caudatum	30.0718	23.6593	4.1259	3.22198	3.37339	No	No
SC51-14E	NA	NA	mixed	31.9365	27.6827	4.24981	3.4815	3.57378	No	534137
SC512-14E	India	Asia	mixed	20.3768	23.4211	4.26311	3.20381	3.26225	No	No
SC514-14E	India	Asia	mixed	26.8408	24.9032	4.42724	3.03923	3.51678	No	No
SC515-14E	India	Asia	Guinea	29.7677	27.8412	4.77276	3.0782	3.59292	No	No
SC516-14E	India	Asia	mixed	21.1347	25.7564	4.60887	3.20613	3.33172	No	No
SC517-9	United States	Americas	mixed	28.6248	25.4851	4.48575	3.16868	3.4192	No	No
SC519-14E	Nigeria	Western Africa	Guinea	24.6921	24.5561	4.37945	3.07451	3.47021	No	No
SC520-14E	Nigeria	Western Africa	Guinea	NA	NA	NA	NA	NA	No	No
SC521-6	United States	Americas	mixed	NA	NA	NA	NA	NA	No	No
SC523-14E	Nigeria	Western Africa	Guinea	29.9406	27.5092	4.49089	3.29487	3.5393	No	No
SC525-9	United States	Americas	mixed	38.9599	34.548	5.17141	3.34829	3.79092	No	656101
SC526-14E	Nigeria	Western Africa	Guinea	37.904	32.0643	5.04359	3.17036	3.82233	No	No
SC527-14E	Nigeria	Western Africa	mixed	39.0725	33.64	5.00774	3.22746	3.95181	No	No
SC529-14E	Nigeria	Western Africa	Guinea	44.8913	34.2891	5.04738	3.24219	3.92681	No	No
SC532-14E	United States	Americas	Guinea	27.707	25.6178	4.51793	3.15538	3.42591	No	597951
SC536-14E	Nigeria	Western Africa	Guinea	33.0455	29.7603	4.86872	3.15419	3.67579	No	No
SC537-14E	United States	Americas	mixed	28.1027	26.5884	4.81982	3.07978	3.4151	No	No
SC538-14E	Nigeria	Western Africa	mixed	NA	NA	NA	NA	NA	No	No
SC54-14E	Sudan	Eastern Africa	mixed	33.0193	26.8657	4.82433	3.01803	3.49788	No	No
SC540-6	United States	Americas	mixed	24.3056	25.0294	4.38023	3.11703	3.5054	No	No
SC544-14E	Nigeria	Western Africa	Guinea	31.625	26.7369	4.54197	3.23121	3.50308	No	No
SC545-14E	Nigeria	Western Africa	Guinea	24.8697	24.2819	4.45811	3.06483	3.36108	No	No
SC546-14E	Nigeria	Western Africa	mixed	30.3113	30.8894	5.06911	3.21218	3.63602	No	No
SC547-6	United States	Americas	mixed	31.4323	27.1342	4.45156	3.14029	3.65208	No	No
SC55-14E	United States	Americas	mixed	38.3497	30.9925	4.49088	3.50298	3.7405	No	533755
SC550-14E	United States	Americas	mixed	NA	NA	NA	NA	NA	No	No
SC553-14E	Nigeria	Western Africa	Guinea	NA	NA	NA	NA	NA	No	534063
SC556-3	United States	Americas	Kafir	23.8014	25.4109	4.26964	3.24959	3.4761	No	No
SC557-14E	Ethiopia	Eastern Africa	mixed	14.2192	16.4992	3.58677	2.88812	2.95142	No	533939
SC558-14E	NA	NA	mixed	23.8142	25.303	4.29409	3.24978	3.46015	No	533938
SC56-14E	NA	NA	mixed	33.6585	26.3021	4.52641	3.14621	3.51034	Yes	533910
SC562-14E	Sudan	Eastern Africa	mixed	37.6525	30.5507	4.60887	3.46061	3.63988	No	533987
SC563-14E	Nigeria	Western Africa	mixed	34.0481	28.3417	4.44863	3.37027	3.60248	No	533876
SC565-14E	Niger	Western Africa	mixed	30.7908	27.5973	4.60466	3.18057	3.58737	No	No
SC566-14E	Nigeria	Western Africa	mixed	30.5758	25.3206	4.28767	3.27768	3.43456	No	533871
SC567-14E	Nigeria	Western Africa	mixed	31.9053	29.2115	4.91631	3.11316	3.61829	No	No
SC57-14E	NA	NA	Caudatum	28.4945	26.1675	4.35759	3.15577	3.60334	No	533789
SC572-14E	NA	NA	mixed	26.4051	22.5676	4.22391	3.08202	3.28591	No	533980
SC574-14E	Pakistan	Asia	mixed	21.0039	24.0754	4.28264	3.24795	3.31135	No	534114
SC575-14E	Sudan	Eastern Africa	mixed	44.6785	37.0453	4.9394	3.58795	3.94819	No	No
SC578-14E	Nigeria	Western Africa	mixed	26.1048	23.3488	4.192	3.24674	3.31222	No	No
SC58-14E	Sudan	Eastern Africa	mixed	30.5608	26.532	4.31389	3.29894	3.54792	No	533911
SC580-14E	India	Asia	Asian durras	22.1299	25.5012	4.44079	3.1993	3.44582	No	No
SC582-14E	United States	Americas	mixed	15.6813	19.5305	4.03443	2.98437	3.02947	No	No
SC586-14E	Nigeria	Western Africa	mixed	27.0341	26.9656	4.80432	3.15093	3.38397	No	No
SC589-14E	India	Asia	Asian durras	21.0626	22.0594	4.14994	3.11176	3.24654	No	No
SC59-12E	United States	Americas	mixed	19.6228	22.3447	3.97749	3.21489	3.27333	No	656102
SC590-14E	India	Asia	mixed	20.9834	22.382	3.98869	3.25213	3.28779	No	No
SC593-14E	Ethiopia	Eastern Africa	mixed	28.1578	27.9169	4.81864	3.12644	3.52908	No	No
SC598-14E	Uganda	Eastern Africa	mixed	22.8372	23.7645	4.1224	3.21245	3.40019	No	No
SC599-11E	United States	Americas	mixed	27.6526	22.3315	4.17917	3.06394	3.29906	No	534163
SC6-14E	NA	NA	mixed	22.4977	25.1832	4.47372	3.13167	3.41851	No	533902
SC60-14E	Sudan	Eastern Africa	Caudatum	25.0267	23.8078	4.06462	3.29669	3.38264	No	533962
SC600-14E	Sudan	Eastern Africa	mixed	32.2506	28.5403	4.50849	3.33865	3.60265	No	No
SC601-14E	India	Asia	mixed	19.3816	22.6575	4.13556	3.12571	3.32325	No	No
SC602-6	0	0	mixed	16.7061	19.6254	3.98259	3.16139	2.9828	No	No
SC603-14E	NA	NA	Kafir	18.8544	22.6301	4.08116	3.25815	3.23425	No	533936
SC604-6	United States	Americas	mixed	24.4724	23.7461	4.21737	3.16194	3.37372	No	No
SC605-14E	Mali	Western Africa	mixed	21.0701	24.8409	4.59541	3.26123	3.18797	No	534096
SC606-14E	United States	Americas	mixed	19.6255	22.5963	4.16126	3.15934	3.28335	No	597946
SC609-14E	China	Asia	mixed	33.2227	28.8365	4.50227	3.30429	3.71411	No	576332
SC61-14E	Sudan	Eastern Africa	mixed	30.6382	29.0076	5.04624	3.20023	3.41963	No	No
SC614-14E	Tanzania	Eastern Africa	mixed	23.3854	25.0385	4.35323	3.18765	3.43193	No	533940
SC615-9	United States	Americas	mixed	17.0833	18.8286	3.90747	3.13704	2.8949	No	No
SC618-6	United States	Americas	mixed	19.5492	20.8238	4.13243	2.92912	3.22404	No	No
SC62-14E	NA	NA	mixed	25.1916	25.1788	4.68189	3.15955	3.27475	Yes	534138
SC620-14E	South Africa	Southern Africa	mixed	19.2874	18.1626	3.59877	3.08136	3.0724	No	No
SC621-14E	United States	Americas	mixed	18.3901	21.0587	4.05824	3.2589	3.00813	No	656104
SC623-14E	Sudan	Eastern Africa	mixed	17.254	23.8996	4.72562	3.18662	3.01851	No	533956
SC624-14E	India	Asia	mixed	NA	NA	NA	NA	NA	No	576366
SC625-14E	Japan	Asia	mixed	17.9608	19.2488	3.95391	3.12823	2.93894	No	534097
SC626-14E	Japan	Asia	mixed	22.3038	22.5504	4.0575	3.32117	3.1837	No	No
SC627-14E	South Africa	Southern Africa	mixed	17.3035	18.3363	3.66808	3.18297	2.96273	No	576345
SC628-14E	NA	NA	Kafir	26.6421	23.1648	4.18563	3.14605	3.37097	No	533979
SC629-14E	United States	Americas	Kafir	33.233	23.8736	4.05398	3.23053	3.44835	No	No
SC63-14E	Sudan	Eastern Africa	mixed	40.0408	33.0797	4.71536	3.44476	3.88571	No	533912
SC630-14E	NA	NA	Kafir	26.3351	26.9998	4.73771	3.31053	3.45194	No	533937
SC631-6	United States	Americas	Kafir	32.6132	26.7848	4.31538	3.30684	3.57701	No	No
SC632-14	United States	Americas	Kafir	31.8071	25.6266	4.42994	3.20209	3.44593	No	No
SC634-14E	NA	NA	mixed	20.2537	23.8261	4.44013	3.20538	3.20227	No	No
SC635-14E	United States	Americas	mixed	31.1643	25.9369	4.3842	3.21661	3.4993	No	No
SC636-6	NA	NA	mixed	30.6894	28.2232	4.54851	3.25062	3.64187	No	No
SC637-14E	India	Asia	mixed	26.7906	28.1701	4.56367	3.16884	3.68977	No	534105
SC639-6	United States	Americas	mixed	21.3341	23.8026	4.22311	3.26903	3.27369	No	656105
SC64-14E	Sudan	Eastern Africa	mixed	27.2441	25.9888	4.40367	3.15606	3.55079	No	533757
SC641-14E	India	Asia	mixed	29.2113	27.4828	4.49125	3.30483	3.52906	No	534104
SC642-14E	India	Asia	mixed	23.2023	24.0585	4.13999	3.22192	3.4352	No	No
SC643-14E	NA	NA	mixed	28.3828	25.2152	4.33498	3.33487	3.33381	No	No
SC644-14E	NA	NA	mixed	25.0223	25.4782	4.44606	3.14196	3.46664	No	No
SC645-14E	India	Asia	mixed	24.85	25.2636	4.45259	3.27922	3.30647	No	534108
SC646-14E	India	Asia	Kafir	27.0962	27.4801	4.58955	3.24985	3.49794	No	No
SC647-14E	NA	NA	Kafir	30.3876	27.5528	4.47942	3.33039	3.50812	No	No
SC648-14E	NA	NA	Kafir	20.617	24.2284	4.6056	3.14763	3.197	No	533955
SC649-14E	Zimbabwe	Eastern Africa	mixed	30.7858	23.617	4.14346	3.27813	3.31133	No	No
SC650-14E	NA	NA	Asian durras	31.0044	27.2427	4.43276	3.14311	3.71576	No	576340
SC652-9	United States	Americas	Kafir	27.471	27.4923	4.45685	3.26793	3.57858	No	No
SC653-14E	NA	NA	Kafir	21.8105	23.2882	4.38084	3.18892	3.18586	No	No
SC654-14E	Zimbabwe	Eastern Africa	Kafir	24.3792	27.4831	4.73967	3.20982	3.46113	No	No
SC655-14E	South Africa	Southern Africa	mixed	30.2915	26.8695	4.387	3.29532	3.53344	No	533976
SC657-14E	NA	NA	Kafir	32.504	27.5814	4.42422	3.36894	3.50535	No	No
SC659-14E	United States	Americas	mixed	30.1351	26.705	4.4918	3.19963	3.53945	No	576333
SC66-14E	NA	NA	mixed	21.4727	22.5142	4.34805	3.10026	3.18129	No	533913
SC663-14E	United States	Americas	Kafir	32.2882	29.2495	4.98572	3.17507	3.53542	No	533948
SC67-14E	Sudan	Eastern Africa	mixed	19.1529	19.6801	4.13529	3.14974	2.89198	No	534139
SC671-14E	Kenya	Eastern Africa	mixed	26.1857	21.3386	3.77258	3.3672	3.18893	No	534054
SC672-14E	United States	Americas	Kafir	17.22	21.052	4.02789	3.14604	3.14282	No	595702
SC673-14E	Zimbabwe	Eastern Africa	Kafir	34.6146	26.6172	4.57626	3.12432	3.52493	No	576339
SC679-14E	Sudan	Eastern Africa	mixed	20.2166	19.4877	3.94215	3.04456	3.08901	No	534046
SC680-14E	India	Asia	mixed	18.0695	22.9109	4.33356	3.23762	3.11509	No	No
SC681-14E	Sudan	Eastern Africa	mixed	33.1074	26.6791	4.41424	3.2334	3.51283	No	No
SC686-14E	India	Asia	Caudatum	26.5489	26.0604	4.43952	3.22143	3.46556	No	No
SC687-14E	Sudan	Eastern Africa	mixed	28.5219	27.3481	4.38241	3.28441	3.59382	No	No
SC69-14E	United States	Americas	mixed	22.8945	21.6219	4.06963	2.97568	3.38207	No	No
SC690-14E	Uganda	Eastern Africa	mixed	22.7618	26.7613	4.66722	3.15256	3.44887	No	No
SC691-14E	Burkina Faso	Western Africa	mixed	26.1741	26.7661	4.45811	3.19837	3.567	No	No
SC692-14E	Uganda	Eastern Africa	mixed	31.6519	29.7717	4.54034	3.32666	3.74183	No	No
SC693-14E	Uganda	Eastern Africa	mixed	27.8232	27.2038	4.53753	3.20951	3.56118	No	No
SC694-14E	Nigeria	Western Africa	mixed	22.3882	22.8161	4.09146	3.17354	3.36321	No	No
SC695-9	United States	Americas	mixed	31.1926	29.8817	4.70741	3.27429	3.67655	No	656106
SC7-14E	India	Asia	E African durras	15.9991	18.623	4.0078	3.10522	2.83582	No	No
SC70-14E	Kenya	Eastern Africa	mixed	22.7538	26.6817	4.68464	3.14854	3.44742	No	No
SC700-14E	South Africa	Southern Africa	mixed	31.2245	27.5506	4.68098	3.21802	3.46251	No	No
SC701-14E	Sudan	Eastern Africa	mixed	28.8567	26.4063	4.29578	3.35724	3.49209	No	533985
SC702-14E	United States	Americas	mixed	35.5711	27.0273	4.31994	3.32418	3.58014	No	656107
SC704-14E	NA	NA	mixed	NA	NA	NA	NA	NA	No	534099
SC705-14E	Japan	Asia	mixed	25.3977	30.0977	4.65443	3.30586	3.7048	No	No
SC707-14E	Unknown	0	mixed	29.7496	29.367	4.72213	3.29494	3.59049	No	No
SC708-14E	Uganda	Eastern Africa	mixed	29.7412	24.326	4.39002	3.09134	3.41291	No	533970
SC709-14E	Sudan	Eastern Africa	mixed	23.927	24.7073	4.35978	3.08922	3.46494	No	No
SC712-14E	Japan	Asia	mixed	29.8771	23.0826	4.10657	3.21745	3.31052	No	No
SC715-14E	NA	NA	mixed	25.0085	22.6805	3.9392	3.2767	3.33872	No	No
SC716-14E	Sudan	Eastern Africa	mixed	35.0126	26.5872	4.45841	3.03032	3.71615	No	No
SC719-14E	NA	NA	mixed	NA	NA	NA	NA	NA	No	534047
SC72-9	United States	Americas	mixed	20.0287	23.0369	4.24351	3.19571	3.24007	No	No
SC721-14E	Japan	Asia	mixed	35.3658	30.6584	4.56074	3.44781	3.71394	No	No
SC723-14E	Sudan	Eastern Africa	mixed	29.8221	25.6065	4.32057	3.12328	3.60693	No	No
SC724-14E	Sudan	Eastern Africa	Caudatum	27.4855	24.3989	4.21943	3.18771	3.46137	No	No
SC725-14E	NA	NA	mixed	35.3245	31.7567	4.76727	3.34081	3.77642	No	534101
SC726-14E	Burkina Faso	Western Africa	mixed	29.7333	28.2241	4.65227	3.22371	3.56231	No	No
SC727-14E	Sudan	Eastern Africa	mixed	21.5987	24.7932	4.35322	3.27132	3.34701	No	No
SC728-14E	Uganda	Eastern Africa	mixed	26.4811	26.7493	4.5702	3.26646	3.42035	No	No
SC730-14E	Sudan	Eastern Africa	Caudatum	26.9875	25.0172	4.35368	3.07057	3.51357	No	No
SC733-14E	Nigeria	Western Africa	mixed	29.4171	25.7633	4.20645	3.35842	3.4694	No	No
SC734-14E	Sudan	Eastern Africa	mixed	23.2465	23.4896	4.18393	3.17957	3.36493	No	576394
SC736-14E	Sudan	Eastern Africa	mixed	26.9625	26.1981	4.40032	3.1509	3.58322	No	No
SC737-14E	Sudan	Eastern Africa	mixed	27.9922	25.6031	4.47873	3.16267	3.4373	No	No
SC738-14E	Sudan	Eastern Africa	mixed	23.4948	21.6471	4.07717	3.00043	3.33624	No	597952
SC74-3	United States	Americas	mixed	NA	NA	NA	NA	NA	No	No
SC741-14E	United States	Americas	mixed	38.0778	27.6994	4.27622	3.37901	3.61993	No	No
SC748-14E	Sudan	Eastern Africa	mixed	30.125	25.3203	4.51034	3.20516	3.31074	No	533991
SC749-14E	Japan	Asia	Caudatum	29.3322	26.3975	4.51793	3.224	3.44843	No	576373
SC751-14E	Sudan	Eastern Africa	mixed	30.0766	25.4228	4.46466	3.18353	3.41488	No	No
SC752-14	United States	Americas	mixed	34.0682	29.0419	4.73578	3.29567	3.55799	No	No
SC753-3	United States	Americas	mixed	27.5942	25.4354	4.19504	3.377	3.41232	No	No
SC754-14	India	Asia	mixed	24.304	24.2082	4.20441	3.18641	3.44076	No	No
SC755-14E	United States	Americas	mixed	19.9159	21.8476	4.54407	3.05348	3.00702	No	576350
SC756-14E	Sudan	Eastern Africa	mixed	30.3369	23.9293	4.0471	3.22614	3.44941	No	No
SC757-14E	Botswana	Southern Africa	mixed	37.1281	28.9368	4.37077	3.47624	3.64606	No	576352
SC759-6	United States	Americas	mixed	NA	NA	NA	NA	NA	No	No
SC760-14E	Sudan	Eastern Africa	mixed	26.7514	28.0699	4.66132	3.13261	3.65181	No	533949
SC761-14E	Unknown	0	Kafir	36.3529	31.2611	4.66806	3.32367	3.82755	No	No
SC762-14	United States	Americas	Caudatum	NA	NA	NA	NA	NA	No	No
SC763-14E	Sudan	Eastern Africa	mixed	23.7662	22.6744	3.99441	3.24153	3.33543	No	No
SC764-14E	Zimbabwe	Eastern Africa	mixed	26.1972	26.0213	4.46566	3.15094	3.50922	No	No
SC77-14E	Kenya	Eastern Africa	mixed	21.2737	20.3593	3.80801	3.18499	3.18009	No	No
SC770-14E	Swaziland	Southern Africa	mixed	34.6316	28.0899	4.51983	3.13767	3.75574	No	No
SC773-14E	China	Asia	mixed	30.7236	26.3853	4.25164	3.39823	3.48878	No	No
SC774-14	United States	Americas	mixed	26.4192	23.5977	4.08576	3.26194	3.37034	No	No
SC779-14E	Sudan	Eastern Africa	mixed	31.8894	30.2685	4.58351	3.42843	3.64612	No	No
SC78-14E	Kenya	Eastern Africa	mixed	23.1898	21.0254	3.87761	3.10861	3.29787	No	No
SC780-14E	Sudan	Eastern Africa	mixed	32.3025	27.576	4.53753	3.15105	3.66213	No	No
SC781-14E	Nigeria	Western Africa	mixed	33.0495	28.7895	4.52799	3.38432	3.59797	No	No
SC782-14E	India	Asia	mixed	19.965	22.8503	4.2163	3.15436	3.27149	No	576364
SC784-14E	Burkina Faso	Western Africa	mixed	22.1657	19.8528	3.77003	3.12124	3.18521	No	No
SC787-14E	Uganda	Eastern Africa	mixed	27.5597	27.6384	4.43421	3.32825	3.55578	No	No
SC79-14E	Kenya	Eastern Africa	mixed	21.4549	19.9078	3.86614	3.06344	3.18444	No	533915
SC790-6	United States	Americas	mixed	33.1603	30.9267	4.62247	3.36255	3.75555	No	656120
SC797-14E	Zimbabwe	Eastern Africa	mixed	22.829	21.7365	3.92466	3.23326	3.26186	No	No
SC798-14E	NA	NA	Caudatum	30.145	25.5261	4.20901	3.27086	3.51572	No	533989
SC80-14E	Kenya	Eastern Africa	mixed	27.7884	23.1267	4.14393	3.11251	3.41966	No	No
SC800-14E	United States	Americas	Caudatum	34.9583	30.4865	4.58022	3.37072	3.75775	No	No
SC803-14E	United States	Americas	Caudatum	32.494	24.2315	4.18368	3.18588	3.46324	No	533964
SC804-14E	Sudan	Eastern Africa	Caudatum	27.6924	26.8588	4.4325	3.21602	3.58993	No	No
SC805-14E	Uganda	Eastern Africa	mixed	25.1645	23.8289	4.11724	3.21254	3.45616	No	533967
SC807-14E	Zimbabwe	Eastern Africa	mixed	17.7314	18.5935	3.76	3.02679	3.0406	No	No
SC808-14E	United States	Americas	mixed	31.3023	22.0666	4.07524	3.07594	3.33531	No	No
SC810-14E	Sudan	Eastern Africa	mixed	24.0452	21.6733	4.02884	3.07689	3.30947	No	No
SC814-9	United States	Americas	mixed	32.9316	25.7926	4.23284	3.28516	3.55034	No	No
SC817-14E	India	Asia	mixed	29.117	27.4042	4.40567	3.24361	3.63142	No	No
SC819-14E	United States	Americas	Asian durras	22.7789	23.0108	4.19484	3.15465	3.31332	No	No
SC821-14E	United States	Americas	Kafir	30.05	24.7021	4.3138	3.09385	3.52142	No	No
SC823-14E	United States	Americas	E African durras	20.3269	18.9714	4.14475	3.21941	3.21434	No	No
SC826-14E	India	Asia	mixed	32.8507	26.7412	4.38386	3.26165	3.58407	No	No
SC827-14E	India	Asia	mixed	31.6371	25.0367	4.40762	3.05776	3.53831	No	No
SC83-14E	Uganda	Eastern Africa	mixed	21.5787	23.8225	4.11283	3.31573	3.33259	No	No
SC830-14E	United States	Americas	mixed	30.4328	22.7045	4.11961	3.06249	3.42002	No	No
SC831-14E	India	Asia	Asian durras	20.6522	21.6358	3.98215	3.18691	3.23056	No	No
SC832-14E	India	Asia	Asian durras	33.9631	30.634	4.66195	3.38106	3.68686	No	No
SC833-13E	United States	Americas	Asian durras	22.8227	21.5137	3.99953	3.11213	3.27548	No	656108
SC834-13E	United States	Americas	mixed	24.043	24.8562	4.24351	3.18368	3.49858	No	No
SC837-6	United States	Americas	mixed	21.5928	19.8968	3.77307	3.16297	3.12787	No	No
SC839-14E	India	Asia	mixed	22.8207	21.331	3.83474	3.3476	3.15684	No	No
SC84-14E	Uganda	Eastern Africa	mixed	21.4722	24.9587	4.17817	3.29384	3.45843	No	534144
SC841-14E	United States	Americas	mixed	19.5577	20.2737	3.95985	3.21541	3.04468	No	No
SC842-14E	India	Asia	mixed	15.3672	17.9836	4.16126	2.89385	2.79512	No	No
SC846-14	United States	Americas	Caudatum	33.5384	29.0015	4.46097	3.37075	3.71616	No	No
SC847-13E	United States	Americas	mixed	33.2026	24.6993	4.14618	3.23848	3.48841	No	No
SC848-13	United States	Americas	Asian durras	25.7385	24.1263	4.05234	3.32919	3.40729	No	No
SC85-6	United States	Americas	mixed	19.353	20.3422	3.9144	3.15218	3.14981	No	656109
SC851-14E	Egypt	Eastern Africa	mixed	17.1046	21.9686	4.18973	3.17404	3.1714	No	No
SC852-14E	Ethiopia	Eastern Africa	mixed	24.9906	24.3028	4.15203	3.28897	3.38957	No	No
SC854-6	United States	Americas	mixed	38.9513	31.6265	4.67564	3.40004	3.77152	No	No
SC855-14E	United States	Americas	mixed	32.8631	30.27	4.61543	3.28108	3.79616	No	597945
SC858-3	United States	Americas	mixed	27.4163	23.1275	4.04449	3.18987	3.4202	No	No
SC859-14E	India	Asia	Asian durras	26.3975	23.5103	4.20457	3.07466	3.45166	No	No
SC86-14E	Kenya	Eastern Africa	mixed	22.6863	25.5984	4.29428	3.35184	3.41968	No	No
SC863-14E	India	Asia	Kafir	26.9957	27.4711	4.66821	3.30191	3.40092	No	No
SC865-14E	India	Asia	mixed	27.7207	24.5677	4.10876	3.31131	3.43498	No	No
SC868-3	United States	Americas	mixed	30.9871	25.1325	4.13236	3.35635	3.46073	No	No
SC87-14E	Kenya	Eastern Africa	mixed	23.0393	26.7339	4.56819	3.27573	3.38673	No	No
SC871-6	NA	NA	mixed	25.149	24.0359	4.09527	3.27476	3.42252	No	No
SC875-14E	India	Asia	Kafir	32.8278	24.9035	4.38162	3.25246	3.32029	No	No
SC876-14E	United States	Americas	Asian durras	28.1851	26.0727	4.50841	3.14168	3.50943	No	No
SC877-3	United States	Americas	mixed	31.3137	23.9739	3.91703	3.46816	3.35362	No	No
SC888-14E	United States	Americas	Asian durras	30.5702	27.4721	4.36696	3.35642	3.56405	No	No
SC891-14E	India	Asia	Asian durras	19.1697	19.9581	3.83418	3.10705	3.16668	No	No
SC893-3	United States	Americas	mixed	37.6521	30.9315	4.59482	3.43806	3.72792	No	No
SC895-3	United States	Americas	mixed	38.083	34.1098	4.96415	3.30714	3.92898	No	No
SC90-14E	Zaire	Western Africa	mixed	24.5197	24.0865	4.37345	3.13923	3.3451	No	No
SC902-14E	India	Asia	Kafir	33.3885	28.0456	4.5342	3.15562	3.70475	No	No
SC905-14E	United States	Americas	mixed	34.9333	23.8983	4.12734	3.16584	3.47134	No	No
SC906-14E	Sudan	Eastern Africa	mixed	31.4554	24.9826	4.11117	3.3039	3.44846	No	No
SC91-14E	Zimbabwe	Eastern Africa	mixed	30.7045	27.8701	4.98908	3.0512	3.49205	No	534145
SC910-14E	India	Asia	Kafir	33.2398	28.4292	4.62164	3.37891	3.48365	No	576359
SC913-14E	Sudan	Eastern Africa	mixed	22.2925	27.5088	4.71286	3.12503	3.55683	No	No
SC919-14E	India	Asia	mixed	36.2131	25.2345	4.4408	3.02898	3.54221	No	No
SC921-3	United States	Americas	mixed	33.4673	30.3712	4.52918	3.54684	3.60428	No	No
SC923-3	United States	Americas	mixed	28.3899	25.8493	4.41957	3.10551	3.57995	No	No
SC924-14E	India	Asia	mixed	25.5918	22.6143	4.04749	3.25445	3.26822	No	No
SC929-14E	India	Asia	Asian durras	33.3234	26.0388	4.37082	3.13722	3.58661	No	595699
SC93-14E	Sudan	Eastern Africa	mixed	35.4469	30.652	4.59577	3.38071	3.74255	No	No
SC935-14E	United States	Americas	mixed	26.3225	25.4964	4.27618	3.33734	3.40247	No	No
SC94-14E	Sudan	Eastern Africa	Guinea	33.0104	27.8143	4.5761	3.17033	3.62914	No	No
SC941-14E	United States	Americas	mixed	NA	NA	NA	NA	NA	No	576347
SC942-14E	United States	Americas	E African durras	17.8794	18.044	3.62933	3.08943	2.98659	No	576349
SC947-13E	United States	Americas	mixed	24.6832	23.5571	4.06434	3.3213	3.31661	No	656121
SC949-14E	United States	Americas	mixed	19.0391	21.9541	4.21084	3.17292	3.13173	No	533998
SC950-14E	United States	Americas	mixed	21.2354	24.6003	4.28925	3.2398	3.37204	No	No
SC951-14E	Sudan	Eastern Africa	mixed	34.5833	30.3229	4.60295	3.34309	3.73937	No	No
SC956-14E	Nigeria	Western Africa	mixed	NA	NA	NA	NA	NA	No	No
SC96-14E	Nigeria	Western Africa	mixed	NA	NA	NA	NA	NA	No	No
SC963-14E	South Africa	Southern Africa	mixed	25.0168	24.9857	4.18386	3.27433	3.46415	No	No
SC964-14E	Uganda	Eastern Africa	Caudatum	21.2489	24.8098	4.41843	3.22454	3.33457	No	533972
SC969-14E	NA	NA	mixed	20.6714	22.5199	4.05403	3.27429	3.23318	No	No
SC97-14E	Nigeria	Western Africa	Guinea	34.3006	30.8171	4.85246	3.06686	3.93602	No	No
SC971-14E	United States	Americas	mixed	19.3266	21.0684	4.00629	3.14206	3.15992	No	656111
SC972-14E	NA	NA	Caudatum	NA	NA	NA	NA	NA	No	No
SC975-14E	Ethiopia	Eastern Africa	mixed	NA	NA	NA	NA	NA	No	No
SC979-14E	Ethiopia	Eastern Africa	Caudatum	38.03	34.931	4.90955	3.40505	3.95599	No	576428
SC98-14E	Nigeria	Western Africa	Guinea	28.8747	28.399	4.86453	3.07875	3.6025	No	No
SC982-14	United States	Americas	Caudatum	41.6658	34.6755	5.09501	3.2176	4.014	No	576380
SC987-14E	Ethiopia	Eastern Africa	mixed	18.062	19.5702	4.18878	3.11428	2.86778	No	534116
SC99-14E	Nigeria	Western Africa	mixed	27.2187	22.1131	3.97303	3.18799	3.27833	No	No
SC998-14E	NA	NA	mixed	25.6786	29.1335	4.81196	3.15422	3.64324	No	534167
SC999-14E	NA	NA	E African durras	17.311	20.2868	4.0325	3.16622	3.02592	No	No
IS13848	NA	NA	Caudatum	26.5108	22.0187	3.95673	3.18069	3.32745	No	No
IS22287	NA	NA	mixed	41.0708	32.8048	4.87853	3.29	3.85625	No	No
IS25733	NA	NA	mixed	26.4916	26.8708	4.75309	3.21491	3.36066	No	No
IS27390	NA	NA	mixed	25.6284	25.0901	4.43188	3.19267	3.41452	No	No
IS8525	NA	NA	Kafir	22.986	26.2718	4.77122	3.20795	3.28257	No	IS 8525(J)
Karper 669	NA	NA	mixed	34.9693	30.06	4.57848	3.46617	3.59315	Yes	No
Kuyuma	NA	NA	Caudatum	36.1064	26.1612	4.29955	3.19369	3.62952	No	656044
L1999B-5	NA	NA	mixed	38.341	32.5681	4.81655	3.27234	3.90825	No	No
LR9198	NA	NA	mixed	38.2241	32.2198	4.8641	3.32696	3.80199	Yes	No
Macia	NA	NA	Caudatum	36.3562	29.6132	4.63823	3.20713	3.78796	Yes	565121
PI525695	NA	NA	mixed	NA	NA	NA	NA	NA	No	No
PI563516	NA	NA	mixed	40.172	34.8885	5.00421	3.36698	3.90704	No	No
PI609477	NA	NA	mixed	NA	NA	NA	NA	NA	No	No
PI656046	NA	NA	mixed	30.8466	30.8704	4.71307	3.31112	3.76106	No	656046
QL12	NA	NA	mixed	24.6116	24.4013	4.12918	3.26796	3.42183	Yes	No
R9188	NA	NA	mixed	24.4238	23.6712	4.33846	3.14435	3.29684	No	656007
R9247	NA	NA	mixed	26.1511	25.9923	4.22822	3.41317	3.43215	No	No
R931945-2-2	NA	NA	mixed	31.5243	26.5023	4.23494	3.43063	3.49247	No	No
R986087-2-4-1	NA	NA	mixed	34.4628	27.9797	4.30813	3.44977	3.59111	No	No
R993396	NA	NA	mixed	36.9757	29.0161	4.62329	3.24547	3.67739	No	No
R995248	NA	NA	mixed	34.3217	29.5425	4.61952	3.18537	3.82252	No	No
SC1012-8BK	Ethiopia	Eastern Africa	Caudatum	30.1537	23.1993	4.16602	3.08019	3.42301	No	No
SC1013-11Ebk	Ethiopia	Eastern Africa	Caudatum	41.8182	34.8411	5.21104	3.19111	3.92364	No	No
SC1018-11Ebk	Ethiopia	Eastern Africa	mixed	32.0605	28.1286	4.81683	3.06827	3.63747	No	No
SC1047-11Ebk	Ethiopia	Eastern Africa	mixed	26.6945	27.0098	4.31453	3.38087	3.52848	No	656072
SC1048-8bk	Ethiopia	Eastern Africa	mixed	41.3674	33.1509	4.67819	3.48258	3.85932	No	No
SC1053-8bk	India	Asia	mixed	37.8718	32.0035	4.68781	3.42829	3.75988	No	No
SC1061-8bk	Cameroon	Western Africa	mixed	36.3526	29.8572	4.96293	3.16721	3.60189	No	No
SC1068-11Ebk	Nigeria	Western Africa	mixed	27.7914	26.2343	4.34612	3.21569	3.56053	No	No
SC1075-8bk	Nigeria	Western Africa	mixed	46.5994	33.3634	4.54247	3.56742	3.77766	No	No
SC1079-11Ebk	Sudan	Eastern Africa	mixed	30.3896	27.1505	4.37763	3.26399	3.58742	No	595714
SC1081-8bk	Ghana	Western Africa	mixed	29.4858	28.612	5.0717	3.07256	3.48974	No	No
SC1106-8bk	Ethiopia	Eastern Africa	mixed	22.0916	23.0779	4.39502	3.26581	3.07361	No	No
SC1108-11Ebk	India	Asia	mixed	22.9684	21.6768	4.29611	2.95937	3.23743	No	597949
SC1112-8bk	Sudan	Eastern Africa	mixed	27.7575	26.452	4.37698	3.17337	3.61201	No	No
SC1113-11Ebk	Sudan	Eastern Africa	mixed	28.9068	25.7616	4.2862	3.25952	3.52502	No	No
SC1115-11Ebk	Nigeria	Western Africa	mixed	NA	NA	NA	NA	NA	No	No
SC1119-8bk	Nigeria	Western Africa	mixed	26.9187	29.5911	4.7123	3.28592	3.64535	No	No
SC1120-8bk	Nigeria	Western Africa	mixed	44.7279	29.8132	4.5514	3.32857	3.74227	No	No
SC1136-11Ebk	Kenya	Eastern Africa	mixed	27.1837	27.164	4.44977	3.18557	3.63136	No	No
SC1139-5bk	Ethiopia	Eastern Africa	mixed	33.8512	27.0093	4.44456	3.2241	3.59504	No	No
SC1152-5bk	Ethiopia	Eastern Africa	mixed	25.5691	27.5007	4.69569	3.20859	3.46302	No	No
SC1156-11Ebk	Ethiopia	Eastern Africa	mixed	31.5773	29.2481	4.66281	3.31115	3.60153	No	No
SC1157-11Ebk	Ethiopia	Eastern Africa	mixed	28.7448	30.6629	4.85443	3.28701	3.63626	No	No
SC1159-11Ebk	Ethiopia	Eastern Africa	mixed	24.3837	26.1852	4.36934	3.31635	3.4393	No	No
SC1162-8bk	Ethiopia	Eastern Africa	mixed	26.1223	28.8725	4.45259	3.39148	3.63028	No	No
SC1174-5bk	Ethiopia	Eastern Africa	mixed	25.5478	26.9104	4.56005	3.21879	3.50164	No	No
SC1175-5bk	Ethiopia	Eastern Africa	mixed	24.4777	24.6969	4.24809	3.24299	3.43887	No	No
SC1185-11Ebk	Ethiopia	Eastern Africa	mixed	25.5001	24.5741	4.1259	3.28793	3.44982	No	No
SC1189-8bk	Ethiopia	Eastern Africa	mixed	23.329	21.8034	3.94045	3.23746	3.24633	No	No
SC1190-5bk	Ethiopia	Eastern Africa	mixed	29.7814	25.4145	4.08552	3.4593	3.40785	No	No
SC1192-8bk	Ethiopia	Eastern Africa	mixed	27.092	23.8298	4.03093	3.31725	3.38331	No	No
SC1196-8bk	Ethiopia	Eastern Africa	mixed	43.7503	38.1272	5.04268	3.47491	4.0653	No	No
SC1197-8bk	Ethiopia	Eastern Africa	mixed	38.906	32.5361	4.80134	3.274	3.88011	No	No
SC1205-5bk	Senegal	Western Africa	mixed	27.8115	24.8909	4.26823	3.20989	3.47461	No	597965
SC1209-5bk	Guatemala	Americas	mixed	27.4634	24.5495	4.22152	3.17855	3.48714	No	No
SC1212-5bk	Venezuela	Americas	mixed	24.4354	22.7978	3.98275	3.26098	3.32805	No	597966
SC1220-11Ebk	Chad	Western Africa	mixed	20.8346	21.893	4.00629	3.23192	3.22261	No	No
SC1222-11Ebk	Japan	Asia	mixed	30.205	24.9159	4.06349	3.41632	3.4267	No	No
SC1226-2bk	Nigeria	Western Africa	mixed	24.0312	24.9011	4.24351	3.16187	3.52287	No	No
SC1227-2bk	Nigeria	Western Africa	mixed	NA	NA	NA	NA	NA	No	No
SC1228-2bk	United States	Americas	mixed	32.4014	28.8829	4.37923	3.42231	3.6811	No	No
SC1230-5bk	Nigeria	Western Africa	mixed	41.2339	30.6451	4.91253	3.07855	3.831	No	No
SC1233-2bk	Nigeria	Western Africa	mixed	24.5658	27.1065	4.39725	3.26456	3.60228	No	No
SC1234-2bk	Sudan	Eastern Africa	mixed	29.5986	29.7177	4.87205	3.23557	3.57357	No	No
SC1236-2bk	Nigeria	Western Africa	mixed	25.84	24.2428	4.17817	3.18001	3.48023	No	No
SC1241-2bk	United States	Americas	mixed	28.58	22.2002	4.22391	3.081	3.22428	No	No
SC1244-11Ebk	Uganda	Eastern Africa	mixed	25.6353	25.8921	4.56483	3.07522	3.54655	No	No
SC1246-11Ebk	Chad	Western Africa	mixed	28.2632	26.977	4.59164	3.21014	3.49923	No	595718
SC1251-2bk	Nigeria	Western Africa	mixed	23.1192	25.4213	4.22036	3.19972	3.54544	No	656075
SC1252-5bk	Sudan	Eastern Africa	mixed	24.6159	22.0469	3.96909	3.18874	3.31314	No	No
SC1255-8bk	Sudan	Eastern Africa	mixed	31.7991	26.4501	4.46925	3.09313	3.59845	No	No
SC1256-8bk	Sudan	Eastern Africa	mixed	29.5174	24.5501	4.06541	3.36875	3.38764	No	No
SC1258-8bk	India	Asia	mixed	25.0782	23.8511	4.21693	3.21736	3.36967	No	No
SC1260-5bk	Sudan	Eastern Africa	mixed	29.2856	23.0295	4.0497	3.14066	3.44037	No	No
SC1264-5bk	Sudan	Eastern Africa	mixed	28.3735	27.0061	4.46566	3.26646	3.52569	No	No
SC1267-8bk	Sudan	Eastern Africa	mixed	27.0229	26.0727	4.4663	3.09621	3.59172	No	No
SC1268-5bk	Thailand	Asia	mixed	30.0655	26.7155	4.39081	3.1732	3.64921	No	No
SC1274-8bk	Ethiopia	Eastern Africa	Caudatum	32.155	26.7727	4.33055	3.21691	3.60383	No	No
SC1278-5bk	India	Asia	mixed	29.1094	28.791	5.18121	3.05202	3.4656	No	No
SC1280-5bk	Sudan	Eastern Africa	mixed	37.4955	34.5142	5.00453	3.35702	3.88948	No	No
SC1281-5bk	Ethiopia	Eastern Africa	mixed	25.7363	26.2777	4.45913	3.13714	3.55775	No	No
SC1282-5bk	Ethiopia	Eastern Africa	mixed	21.2831	23.3808	4.38345	3.08862	3.2849	No	No
SC1286-2bk	India	Asia	mixed	31.3927	24.913	4.20785	3.39062	3.34037	No	No
SC1288-5bk	India	Asia	mixed	24.2485	23.1102	4.16641	3.13948	3.36738	No	No
SC1290-5bk	India	Asia	mixed	30.5418	26.1046	4.30231	3.25161	3.54713	No	No
SC1291-5bk	India	Asia	mixed	27.4091	25.5748	4.29006	3.16758	3.5908	No	No
SC1294-8bk	Senegal	Western Africa	mixed	32.9946	25.6641	4.25969	3.26347	3.48874	No	No
SC1295-8bk	Senegal	Western Africa	mixed	33.2021	30.51	4.79889	3.19927	3.74665	No	No
SC1296-5bk	Tanzania	Eastern Africa	mixed	28.7715	25.3929	4.37152	3.36924	3.28254	No	No
SC1297-5bk	India	Asia	mixed	26.4784	23.2875	4.00342	3.25702	3.40005	No	No
SC1301-5bk	Ethiopia	Eastern Africa	mixed	33.4172	25.8416	4.28966	3.29695	3.48289	No	No
SC1303-2bk	Ethiopia	Eastern Africa	mixed	33.7693	27.988	4.32004	3.45259	3.6151	No	No
SC1304-5bk	Ethiopia	Eastern Africa	mixed	34.9309	31.9565	4.88811	3.29299	3.77232	No	No
SC1308-2bk	Ethiopia	Eastern Africa	mixed	31.4643	27.7874	4.28651	3.46761	3.56118	No	No
SC1309-5bk	Ethiopia	Eastern Africa	mixed	38.4098	32.5521	4.56899	3.55486	3.81273	No	No
SC1323-5bk	Sudan	Eastern Africa	mixed	32.4556	30.0877	4.73211	3.14451	3.81692	No	No
SC1326-5bk	Sudan	Eastern Africa	mixed	44.7538	32.8056	4.73634	3.37393	3.91842	No	No
SC1327-2bk	Sudan	Eastern Africa	mixed	26.8136	24.9856	4.24351	3.25962	3.43684	No	No
SC133-8BK	Ethiopia	Eastern Africa	mixed	34.2894	28.3051	4.79235	3.41833	3.31955	No	No
SC1338-11Ebk	Mali	Western Africa	mixed	34.6289	26.1894	4.45045	3.15455	3.57166	No	No
SC1340-2bk	Mali	Western Africa	mixed	38.0818	27.5984	4.52447	3.20951	3.61488	No	No
SC1343-2bk	Mali	Western Africa	mixed	23.4163	22.6375	4.1308	3.24159	3.21305	No	No
SC1344-2bk	Mali	Western Africa	mixed	31.9976	26.5831	4.56173	3.10198	3.56681	No	No
SC1347-2bk	Sudan	Eastern Africa	mixed	36.4016	28.2746	4.56367	3.20612	3.66643	No	No
SC1348-5bk	Sudan	Eastern Africa	mixed	36.0938	31.6539	4.80683	3.34435	3.72908	No	No
SC1349-5bk	Sudan	Eastern Africa	mixed	29.3407	27.0441	4.32192	3.40633	3.4975	No	No
SC1350-5bk	Sudan	Eastern Africa	mixed	40.714	34.6873	5.02104	3.28026	3.96115	No	No
SC1352-5bk	Sudan	Eastern Africa	mixed	27.8865	25.2402	4.23698	3.33043	3.41141	No	No
SC1353-5bk	Sudan	Eastern Africa	mixed	48.5887	35.6532	5.04808	3.64807	3.64318	No	No
SC1355-5bk	Sudan	Eastern Africa	mixed	50.2997	45.2788	5.36733	3.72404	4.14465	No	No
SC1359-2bk	Sudan	Eastern Africa	mixed	33.1892	23.3799	4.2781	3.2133	3.25409	No	No
SC1360-2bk	Sudan	Eastern Africa	mixed	37.9692	26.5013	4.11724	3.55787	3.44647	No	No
SC1361-5bk	Sudan	Eastern Africa	mixed	27.4005	24.6331	4.47873	3.08673	3.3856	No	No
SC1362-2bk	Honduras	Americas	mixed	32.7025	26.9708	4.48053	3.19081	3.59358	No	No
SC1368-2bk	Honduras	Americas	mixed	37.9894	26.5393	4.531	3.10952	3.56339	No	No
SC1369-2bk	NA	NA	mixed	28.5535	26.4863	4.40812	3.1833	3.56499	No	No
SC1371-2bk	Honduras	Americas	mixed	22.493	21.7336	4.02896	3.07886	3.34386	No	No
SC1374-2bk	Honduras	Americas	mixed	29.8075	25.2845	4.24203	3.30756	3.46253	No	No
SC1375-2bk	Honduras	Americas	mixed	28.3205	22.8564	4.10923	3.18594	3.42142	No	No
SC1377-2bk	Honduras	Americas	mixed	23.8153	23.2832	4.27308	3.06347	3.38397	No	No
SC1380-11Ebk	NA	NA	mixed	29.7275	29.6411	4.6351	3.31901	3.66165	No	No
SC1381-2bk	Honduras	Americas	mixed	28.0982	24.5688	4.19777	3.24064	3.43757	No	No
SC1382-2bk	Honduras	Americas	mixed	30.2379	22.6395	3.90375	3.37698	3.2759	No	No
SC1386-5bk	India	Asia	mixed	26.6988	25.5566	4.14922	3.38454	3.46356	No	No
SC1387-2bk	India	Asia	mixed	28.3001	25.3386	4.17653	3.33446	3.45689	No	No
SC1388-2bk	India	Asia	mixed	32.3717	25.1843	4.11881	3.38145	3.46419	No	No
SC1390-2bk	India	Asia	mixed	33.1306	28.5626	4.54391	3.26555	3.67833	No	No
SC1392-5bk	India	Asia	mixed	16.018	18.8636	3.77736	3.04911	3.09906	No	No
SC1393-2bk	Honduras	Americas	mixed	28.9968	28.6548	4.71437	3.22557	3.5993	No	No
SC1394-2bk	Guatemala	Americas	mixed	29.1745	25.0152	4.25262	3.29071	3.35864	No	No
SC1395-2bk	Honduras	Americas	mixed	34.8559	27.4508	4.23968	3.46396	3.5722	No	No
SC1396-2bk	Honduras	Americas	mixed	28.2834	26.6432	4.31538	3.34486	3.51874	No	No
SC1397-2bk	Honduras	Americas	mixed	25.8299	21.9561	3.94427	3.19309	3.3081	No	No
SC1398-2bk	Honduras	Americas	mixed	31.6883	26.0052	4.15203	3.44671	3.46693	No	No
SC1410-2bk	Niger	Western Africa	mixed	25.1428	25.9404	4.27215	3.34074	3.4703	No	No
SC1411-2bk	Niger	Western Africa	mixed	33.0592	26.8772	4.40095	3.43372	3.40318	No	No
SC1412-2bk	Niger	Western Africa	mixed	35.0995	29.3459	4.54553	3.30893	3.72525	No	No
SC1413-2bk	Niger	Western Africa	mixed	41.7437	35.9172	4.87729	3.39079	4.05911	No	No
SC1415-2bk	Niger	Western Africa	mixed	30.7674	26.5006	4.69494	3.23764	3.33867	No	No
SC1421-2bk	Mali	Western Africa	mixed	NA	NA	NA	NA	NA	No	No
SC1423-2bk	Mali	Western Africa	mixed	32.6227	26.4881	4.43937	3.17451	3.58342	No	No
SC1430-2bk	Burkina Faso	Western Africa	mixed	29.9289	24.6003	4.1455	3.28122	3.4441	No	No
SC1431-2bk	Burkina Faso	Western Africa	mixed	24.7003	25.5923	4.45278	3.21864	3.40159	No	No
SC219-8BK	India	Asia	mixed	25.0267	23.168	4.04567	3.24894	3.35196	No	No
SC355-8BK	Nigeria	Western Africa	mixed	28.5845	23.4345	4.41977	3.09862	3.27913	No	No
SC400-5BK	Nigeria	Western Africa	mixed	37.8267	31.5779	4.59368	3.42698	3.812	No	No
SC45-14TempBlk	NA	NA	mixed	21.1156	25.6002	4.39673	3.21326	3.4396	No	No
SC513-11EBK	India	Asia	mixed	22.9391	22.5701	4.4446	3.0179	3.19393	No	No
SC610-5BK	India	Asia	mixed	26.4553	29.4694	4.81209	3.22129	3.60363	No	656103
SC674-5BK	NA	NA	mixed	31.3742	33.6845	5.15172	3.30482	3.71956	No	No
SC676-5BK	South Africa	Southern Africa	mixed	26.312	24.9321	4.27773	3.30199	3.40672	No	No
SC678-5BK	South Africa	Southern Africa	mixed	26.0046	24.9627	4.20588	3.264	3.47185	No	No
SC688-8BK	Uganda	Eastern Africa	mixed	29.0609	28.4496	4.52816	3.28832	3.61494	No	No
SC711-11EBK	Sudan	Eastern Africa	mixed	19.3327	20.8047	4.03919	3.1721	3.0824	No	No
SC758-8BK	India	Asia	mixed	19.4864	22.6421	4.20247	3.06816	3.31871	No	No
SC809-11EBK	Sudan	Eastern Africa	mixed	39.212	35.0056	4.65023	3.61578	3.91005	No	No
SC824-8BK	United States	Americas	mixed	NA	NA	NA	NA	NA	No	No
SC843-8BK	0	0	mixed	27.5737	24.1182	4.06718	3.32554	3.38214	No	No
SC844-8BK	India	Asia	mixed	17.3877	22.1967	4.01236	3.28942	3.16898	No	No
SC850-8BK	India	Asia	mixed	32.6559	28.717	4.32696	3.4679	3.64706	No	No
SC916-11EBK	India	Asia	mixed	33.984	26.9463	4.29781	3.36939	3.53375	No	No
SC92-4	NA	NA	mixed	18.9591	21.8575	4.04096	3.23098	3.19229	No	No
SC961-2BK	India	Asia	mixed	25.8305	27.2206	4.51511	3.29648	3.50015	No	No
SC962-2BK	India	Asia	mixed	23.4584	26.6489	4.48051	3.25566	3.47796	No	No
Sureno	NA	NA	Caudatum	30.3758	26.5982	4.41818	3.1433	3.64492	No	561472
