# Supplementary material for: Large‐scale GWAS in sorghum reveals common genetic control of grain size among cereals
Source: Plant Biotechnol J. 2019 Nov 11;18(4):1093–105. doi: 10.1111/pbi.13284 (PMC7061873; doi:10.1111/pbi.13284)
Supplement: Supplementary file 3 — Table S2 Summary of the BC‐NAM. [file PBI-18-1093-s015.xlsx]

## Sheet: Sheet2
Table S2 Summary of the BC-NAM
RP	NRP	NRP Race	NRP group	NRP origin	NRP in DP	No. progenies	Average grain size per family
							TKW	Length	Thickness	Volume	Width
R931945-2-2	Ai4	Mixed	Landraces	China	No	83	29.8744	4.26169	3.3412	25.7906	3.48709
R931945-2-2	M35-1	Mixed	Landraces	India	Yes	41	29.5821	4.10985	3.32393	25.3483	3.43089
R931945-2-2	RTAM422	Mixed	Improved varieties	NA	Yes	20	29.4037	4.17087	3.34567	25.5728	3.48559
R931945-2-2	RTx2737	Mixed	Improved varieties	NA	No	24	29.3799	4.07949	3.32904	25.2499	3.41127
R931945-2-2	RTx430	Mixed	Improved varieties	NA	Yes	26	29.7579	4.15915	3.32992	25.4309	3.44339
R931945-2-2	RTx7000	Mixed	Improved varieties	USA	Yes	42	30.4834	4.26032	3.27811	26.1143	3.53415
R931945-2-2	SC103-14E	Mixed	Landraces	South Africa	Yes	42	29.3052	4.13792	3.38207	25.347	3.47368
R931945-2-2	SC108-14E	Caudatum	Landraces	NA	Yes	39	29.5721	4.17031	3.33896	25.5837	3.49728
R931945-2-2	SC23-14E	Mixed	Landraces	NA	Yes	40	29.2104	4.15201	3.32378	25.4876	3.4558
R931945-2-2	SC237-14E	Caudatum	Landraces	Sudan	No	62	29.7122	4.22057	3.33901	25.6391	3.46867
R931945-2-2	SC35-14E	Mixed	Landraces	NA	Yes	67	30.052	4.16051	3.30983	25.66	3.49239
R931945-2-2	SC56-14E	Mixed	Landraces	Sudan	Yes	96	29.7517	4.16952	3.35834	25.5036	3.47397
R931945-2-2	SC62-14E	Mixed	Landraces	NA	Yes	50	29.1245	4.20784	3.36395	25.5652	3.48443
R931945-2-2	ICSV745	Mixed	Improved varieties	India	No	51	29.1684	4.09138	3.346	25.1864	3.42785
R931945-2-2	IS3541	NA	Landraces	NA	No	45	29.6974	4.12165	3.33926	25.3762	3.45526
R931945-2-2	IS3614-2	Mixed	Landraces	Nigeria	No	48	31.9537	4.3361	3.23119	26.6437	3.59861
R931945-2-2	IS9710	Mixed	Landraces	Sudan	No	2	31.4012	4.24799	3.39255	25.929	3.59145
R931945-2-2	Karper 669	Mixed	Landraces	USA	Yes	46	29.7606	4.11367	3.38824	25.1442	3.43075
R931945-2-2	KS115	Mixed	Landraces	USA	No	44	30.1186	4.22428	3.31634	25.8976	3.52841
R931945-2-2	LR2931-2	Mixed	Improved varieties	NA	No	57	29.4964	4.25713	3.37533	25.7401	3.51289
R931945-2-2	LR9198	Mixed	Improved varieties	China	Yes	22	31.1919	4.1806	3.25669	25.9122	3.51791
R931945-2-2	Macia	Caudatum	Improved varieties	Mozambique	Yes	73	30.1664	4.12792	3.30492	25.5528	3.47252
R931945-2-2	Malisor84-7	NA	Landraces	Mali	No	75	28.7017	4.08726	3.38912	25.0589	3.416
R931945-2-2	QL12	Mixed	Improved varieties	Australia	Yes	101	29.8798	4.16385	3.30602	25.5649	3.45953
R931945-2-2	Rio	Mixed	Landraces	USA	No	57	28.1082	4.11322	3.39123	24.8111	3.31349
R931945-2-2	RS29	Caudatum	Improved varieties	NA	No	48	29.5476	4.1762	3.36471	25.5365	3.48772
R986087-2-4-1	SC237-14E	Caudatum	Landraces	Sudan	No	54	30.6345	4.3582	3.31307	26.2986	3.55866
R986087-2-4-1	IS22253	Mixed	Landraces	NA	No	7	29.5347	4.20471	3.34109	25.7926	3.49887
R986087-2-4-1	IS9710	Mixed	Landraces	Sudan	No	4	29.5315	4.10797	3.30198	25.4876	3.45684
R986087-2-4-1	QL12	Mixed	Improved varieties	Australia	Yes	55	30.661	4.24315	3.28198	25.9801	3.52059
