# Supplementary material for: Large‐scale GWAS in sorghum reveals common genetic control of grain size among cereals
Source: Plant Biotechnol J. 2019 Nov 11;18(4):1093–105. doi: 10.1111/pbi.13284 (PMC7061873; doi:10.1111/pbi.13284)
Supplement: Supplementary file 6 — Table S5 List of reported grain size QTL in previous studies. [file PBI-18-1093-s001.xlsx]

## Sheet: Sheet1
Table S5 List of reported grain size QTL in previous studies
QTL ID	LG	CI start	CI end	Population	Population size	Publication	Overlap with QTL in this study
QGrnWgt1.1	1	0	5.46	BTxARG-1/PI656056	279	Boyles et al 2017	Y
QGrnWgt1.2	1	0	8.61	BTx642/BTxARG-1	191	Boyles et al 2017	Y
QGrnWgt1.3	1	4.46738	23.6703	ATx623/SA2313	72	Han et al 2015	Y
QGrnWgt1.4	1	4.57562	18.4244	IS2807/379	110	Rami et al 1998	Y
QGrnWgt1.5	1	5.34023	22.7974	SA2313/Hiro-1	138	Han et al 2015	Y
QGrnWgt1.6	1	6.06762	22.07	K-385/SA2313	109	Han et al 2015	Y
QGrnWgt1.7	1	8	15	Tx7078/B35	98	Tuinstra et al 1997	Y
QGrnWgt1.8	1	9.18466	13.8153	BTx623/Rio	176	Murray et al 2008a	Y
QGrnWgt1.9	1	9.2681	18.8695	SA2313/Hiro-1	138	Han et al 2015	Y
QGrnWgt1.10	1	19.71	26.04	IS8525/R931945-2-2	250	Spagnolli et al 2016	Y
QGrnWgt1.11	1	20.16	25.59	IS8525/R931945-2-2	250	Spagnolli et al 2016	Y
QGrnWgt1.12	1	20.3174	30.3162	E-Tian/Ji2731	209	Mocoeur et al 2015	Y
QGrnWgt1.13	1	26.7222	33.2778	296B/IS18551	168	Srinivas et al 2009	Y
QGrnWgt1.14	1	37.7531	44.3677	R931945–2-2/S. verticilliflorum	217	Tao et al., 2018	Y
QGrnWgt1.15	1	61.3508	77.6492	BTx623/S. propinquum	370	Feltus et al 2006	Y
QGrnWgt1.16	1	116.24	123.19	CK60/China17	131	Gelli et al 2016	Y
QGrnWgt1.17	1	147.876	162.996	M35-1/B35	245	Nagaraja Reddy et al 2013	Y
QGrnWgt1.18	1	185.56	194.45	BTxARG-1/PI656056	279	Boyles et al 2017	N
QGrnWgt2.1	2	48.3475	60.7208	Red Kafir/Takakibi (F2)	118	Shehzad and Okuno 2014	N
QGrnWgt2.2	2	140.98	157.09	BTx642/BTxARG-1	191	Boyles et al 2017	Y
QGrnWgt2.3	2	160	170	BTx623/S. propinquum	370	Paterson et al 1995a	Y
QGrnWgt2.4	2	162.768	173.857	IS2449/IS1488	100	Phuong et al 2013	Y
QGrnWgt2.5	2	167.39	167.864	R931945–2-2/S. verticilliflorum	217	Tao et al., 2018	N
QGrnWgt2.6	2	173.53	187.754	SA2313/Hiro-1	138	Han et al 2015	Y
QGrnWgt2.7	2	179.28	185.62	IS8525/R931945-2-2	250	Spagnolli et al 2016	Y
QGrnWgt2.8	2	181.6	189.4	IS2807/249	90	Rami et al 1998	Y
QGrnWgt3.1	3	4.47179	13.9828	E-Tian/Ji2731	209	Mocoeur et al 2015	Y
QGrnWgt3.2	3	32.3555	43.6837	E36-1/SPV570	184	Rajkumar et al 2013	N
QGrnWgt3.3	3	37.2244	48.7756	BTx623/S. propinquum	370	Feltus et al 2006	Y
QGrnWgt3.4	3	48.6129	61.3871	IS2807/379	110	Rami et al 1998	Y
QGrnWgt3.5	3	60.985	74.8456	M35-1/B35	245	Nagaraja Reddy et al 2013	Y
QGrnWgt3.6	3	101.761	102.539	R931945–2-2/S. verticilliflorum	217	Tao et al., 2018	Y
QGrnWgt3.7	3	106.556	111.057	R931945–2-2/S. verticilliflorum	217	Tao et al., 2018	N
QGrnWgt3.8	3	145	155	BTx623/S. propinquum	370	Paterson et al 1995a	Y
QGrnWgt3.9	3	149.768	156.124	R931945–2-2/S. verticilliflorum	217	Tao et al., 2018	Y
QGrnWgt4.1	4	53.084	59.9253	E-Tian/Ji2731	209	Mocoeur et al 2015	Y
QGrnWgt4.2	4	73.53	73.58	R931945–2-2/S. verticilliflorum	217	Tao et al., 2018	Y
QGrnWgt4.3	4	78.02	84.36	IS8525/R931945-2-2	250	Spagnolli et al 2016	Y
QGrnWgt4.4	4	79.8935	90.1065	296B/IS18551	168	Srinivas et al 2009	Y
QGrnWgt4.5	4	91.0811	99.2947	M35-1/B35	245	Nagaraja Reddy et al 2013	Y
QGrnWgt4.6	4	106.911	108.478	R931945–2-2/S. verticilliflorum	217	Tao et al., 2018	Y
QGrnWgt4.7	4	117.828	125.172	BTx623/IS3620C	137	Feltus et al 2006	Y
QGrnWgt4.8	4	127.081	135.919	BTx623/IS3620C	137	Brown et al 2006	N
QGrnWgt4.9	4	132.972	145.766	M35-1/B35	245	Nagaraja Reddy et al 2013	N
QGrnWgt5.1	5	23.1538	24.1182	R931945–2-2/S. verticilliflorum	217	Tao et al., 2018	Y
QGrnWgt5.2	5	61.83	70.13	CK60/China17	131	Gelli et al 2016	N
QGrnWgt5.3	5	73.3255	73.9704	R931945–2-2/S. verticilliflorum	217	Tao et al., 2018	Y
QGrnWgt5.4	5	90.08	94.92	BTxARG-1/PI656056	279	Boyles et al 2017	N
QGrnWgt6.1	6	31.9732	33.7742	R931945–2-2/S. verticilliflorum	217	Tao et al., 2018	Y
QGrnWgt6.2	6	46.61	58.39	BTx623/S. propinquum	370	Feltus et al 2006	Y
QGrnWgt6.3	6	59.14	70.67	BTx642/BTxARG-1	191	Boyles et al 2017	N
QGrnWgt6.4	6	76.0338	88.9662	BTx623/IS3620C	137	Feltus et al 2006	N
QGrnWgt6.5	6	77.0697	90.9303	296B/IS18551	168	Srinivas et al 2009	Y
QGrnWgt6.6	6	79.4129	85.5871	BTx623/Rio	176	Murray et al 2008a	N
QGrnWgt6.7	6	86.3637	87.8775	R931945–2-2/S. verticilliflorum	217	Tao et al., 2018	N
QGrnWgt6.8	6	99.1743	101.486	R931945–2-2/S. verticilliflorum	217	Tao et al., 2018	N
QGrnWgt6.9	6	155.469	165.217	E-Tian/Ji2731	209	Mocoeur et al 2015	Y
QGrnWgt7.1	7	59.46	60.1581	R931945–2-2/S. verticilliflorum	217	Tao et al., 2018	N
QGrnWgt7.2	7	60.66	67	IS8525/R931945-2-2	250	Spagnolli et al 2016	N
QGrnWgt7.3	7	67.1403	75.354	M35-1/B35	245	Nagaraja Reddy et al 2013	Y
QGrnWgt7.4	7	69.34	76.87	BTx623/Rio	189	Bai et al 2017	Y
QGrnWgt7.5	7	71.1329	75.8671	IS2807/379	110	Rami et al 1998	Y
QGrnWgt7.6	7	71.3951	75.6049	IS2807/379	110	Rami et al 1998	Y
QGrnWgt7.7	7	72.2	75.0102	R931945–2-2/S. verticilliflorum	217	Tao et al., 2018	Y
QGrnWgt7.8	7	99.389	108.9	E-Tian/Ji2731	209	Mocoeur et al 2015	Y
QGrnWgt7.9	7	111.42	118.85	IS8525/R931945-2-2	250	Spagnolli et al 2016	N
QGrnWgt7.10	7	117.378	134.622	BTx623/S. propinquum	370	Feltus et al 2006	N
QGrnWgt8.1	8	5.1	14.99	IS8525/R931945-2-2	250	Spagnolli et al 2016	N
QGrnWgt8.2	8	6.33	13.76	IS8525/R931945-2-2	250	Spagnolli et al 2016	N
QGrnWgt8.3	8	7.33	12.76	IS8525/R931945-2-2	250	Spagnolli et al 2016	N
QGrnWgt8.4	8	29.75	41.94	BTx642/BTxARG-1	191	Boyles et al 2017	Y
QGrnWgt8.5	8	45.8901	59.1099	BTx623/S. propinquum	370	Feltus et al 2006	Y
QGrnWgt8.6	8	65.7903	74.2097	BTx623/Rio	176	Murray et al 2008a	Y
QGrnWgt8.7	8	66.1819	77.3181	BTx623/IS3620C	137	Brown et al 2006	Y
QGrnWgt9.1	9	21.331	28.7752	BTx623/IS3620C	137	Brown et al 2006	N
QGrnWgt9.2	9	67.9265	78.0727	BTx623/IS3620C	137	Brown et al 2006	Y
QGrnWgt9.3	9	93.4058	97.5341	R931945–2-2/S. verticilliflorum	217	Tao et al., 2018	N
QGrnWgt9.4	9	107.18	111.35	BTx623/Rio	189	Bai et al 2017	Y
QGrnWgt9.5	9	118.671	123.107	M35-1/B35	245	Nagaraja Reddy et al 2013	N
QGrnWgt10.1	10	25.5839	35.9826	E-Tian/Ji2731	209	Mocoeur et al 2015	Y
QGrnWgt10.2	10	29.1622	42.8378	BTx623/IS3620C	137	Feltus et al 2006	Y
QGrnWgt10.3	10	52.3399	60.6601	BTx623/IS3620C	137	Feltus et al 2006	Y
QGrnWgt10.4	10	55	65	BTx623/S. propinquum	370	Paterson et al 1995a	Y
QGrnWgt10.5	10	59.862	72.7499	R931945–2-2/S. verticilliflorum	217	Tao et al., 2018	Y
QGrnWgt10.6	10	79.1029	80.8684	R931945–2-2/S. verticilliflorum	217	Tao et al., 2018	N
