# Supplementary material for: Large‐scale GWAS in sorghum reveals common genetic control of grain size among cereals
Source: Plant Biotechnol J. 2019 Nov 11;18(4):1093–105. doi: 10.1111/pbi.13284 (PMC7061873; doi:10.1111/pbi.13284)
Supplement: Supplementary file 9 — Table S8 Marker Trait associations in the diversity panel. Physical positions of SNPs were according to Sorghum bicolor v3.1.1. [file PBI-18-1093-s004.xlsx]

## Sheet: Sheet1
Table S8 Marker Trait associations in the diversity panel
SNP	Chr	Position	MAF	Predicted cM	Length	Thickness	TKW	Volume	Width	PC1	PC2	PC3
M000615	1	1197421	0.14976	3.18451	5.0177e-06	0.610439	0.303508	0.265278	0.0416091	1.84572e-08	0.493459	0.0543331
M002407	1	3900109	0.44451	10.6293	0.547901	0.867583	0.237045	1.14878e-05	0.0501272	0.321997	0.2594	0.349024
M002601	1	4235340	0.40811	10.9034	1.79553e-10	0.654556	0.0646541	0.0987884	0.00352683	4.57267e-06	0.254698	0.126601
M003550	1	5918319	0.12351	13.6622	0.0942559	0.0125947	0.00217889	0.948413	0.954895	0.0915724	0.357626	2.30458e-09
M004378	1	7312727	0.2142	18.271	0.292024	0.0360417	1.07548e-08	0.0543231	0.0653086	0.0495439	0.00138204	0.0182468
M005704	1	9747369	0.41945	25.4495	0.608488	6.02549e-10	0.0598119	0.396821	0.386219	0.414286	0.0249987	0.0195476
M005731	1	9819285	0.10561	25.4763	0.702668	0.448244	0.00338223	0.23361	0.389744	0.386078	6.03542e-06	0.817633
M009214	1	17427840	0.41169	43.4882	0.582074	0.402861	2.62961e-06	0.0770161	0.403037	0.0599225	0.0639004	0.43126
M009345	1	17638047	0.32697	43.602	2.39496e-05	0.402022	0.332617	0.0550945	0.300543	0.018705	0.0528873	0.644214
M010716	1	21347457	0.0185	46.6753	0.000698704	0.585548	5.41444e-05	1.82336e-05	0.0136011	1.22389e-06	0.365835	0.158694
M013480	1	53202019	0.01193	59.1469	0.806317	2.84737e-08	0.0331748	0.0365326	0.0803319	0.344507	0.230261	0.0169242
M014946	1	58396003	0.07399	67.935	0.00559305	0.343988	0.0164692	0.00244739	8.63637e-07	0.0107856	0.0819553	0.0749367
M016956	1	62899310	0.38842	94.7633	2.71393e-05	0.264527	0.224658	0.000430034	0.508625	0.0976852	0.0149486	0.167466
M017013	1	62968722	0.19332	94.8265	0.228027	0.974909	0.00282474	0.00622296	5.74225e-06	0.0379264	0.0383174	0.684779
M019957	1	68372498	0.25418	125.384	0.353201	7.37947e-09	0.0557356	0.104882	0.597495	0.604718	0.345385	0.547648
M024818	1	76174795	0.09427	159.223	0.16867	0.0348722	0.335342	3.68256e-11	0.157307	0.249893	0.17975	0.991402
M027942	2	127186	0.01492	0	0.660607	6.31546e-06	0.87998	0.994643	0.641234	0.856654	0.350679	0.153915
M037788	2	57512278	0.49403	93.1713	0.211577	1.85282e-06	0.00439264	0.00344726	0.253929	0.438148	0.0357436	2.1992e-06
M038579	2	59194748	0.04952	106.681	0.15417	0.184701	3.13935e-05	1.07214e-07	0.0124597	0.0420869	0.0177565	0.534943
M042976	2	66573634	0.10501	149.231	0.00387284	0.442838	0.00157212	0.0262053	7.89195e-06	0.0446844	0.0379564	0.598645
M043775	2	67764171	0.46599	152.703	0.912784	0.617056	0.0293381	0.109016	0.768529	0.335641	0.915484	1.89235e-05
M043915	2	68007224	0.39678	152.888	0.922797	8.01239e-06	0.822493	0.0239645	0.0627152	0.342978	0.205632	0.0128584
M044453	2	68874519	0.04714	158.679	0.199859	0.623495	0.0119157	0.0500575	0.000332565	1.14001e-05	0.739903	0.724486
M045553	2	70379906	0.38126	166.285	5.84976e-08	0.426144	0.361092	0.00232525	0.000344169	0.0272499	0.0146288	0.636107
M052809	3	3597439	0.03699	11.0619	0.905814	0.150409	7.15398e-08	0.0249096	0.32009	0.00695286	0.0819618	0.0883298
M062129	3	54907966	0.10382	70.305	0.418809	0.252832	2.3143e-08	6.68587e-06	1.00575e-06	0.00427638	0.0703693	4.40092e-05
M076774	4	4559807	0.19928	29.986	0.00414619	0.795043	0.0430825	3.19002e-09	0.00152462	0.00362627	0.046185	0.93732
M078413	4	7553732	0.4469	55.8084	0.348913	1.61736e-07	0.283437	0.823364	0.619968	0.387264	0.806496	0.284345
M080340	4	13834052	0.22554	71.368	0.208939	2.75826e-05	0.376365	0.45055	0.776288	0.772025	0.489721	0.100555
M082318	4	49255658	0.06921	73.5978	0.0109931	0.759758	0.00406837	0.0539171	0.00352636	2.1316e-08	0.336403	0.614699
M082370	4	49497026	0.09905	75.5364	5.32871e-07	0.437085	0.300817	0.0543846	0.619067	0.113343	0.348639	0.048111
M083997	4	54000525	0.09964	94.488	0.220747	0.231118	3.101e-06	0.000147405	0.000186885	0.0115387	0.0343709	0.106756
M087445	4	59916793	0.02327	107.525	3.02091e-06	0.0893095	0.711798	0.0179868	0.786641	0.497959	0.521887	0.648937
M088370	4	61446722	0.09785	122.032	0.235889	0.656062	1.43623e-05	6.17886e-05	0.0485825	1.2867e-06	0.142419	0.447301
M088605	4	61732668	0.13604	123.436	0.531165	0.0884053	0.098482	0.804458	0.5882	0.17722	0.800782	8.3079e-06
M095512	5	3575185	0.14737	23.2467	0.756509	0.36175	2.32982e-06	0.228456	0.126566	0.632	0.251159	0.282156
M103195	5	63339533	0.36933	73.8895	9.68705e-06	0.49123	0.00894308	0.0231467	0.316045	0.0498177	0.0833754	0.259533
M118713	6	55753427	0.09905	127.381	0.331436	0.0721193	0.83832	0.146347	0.982066	0.511992	0.00115942	1.64711e-07
M121342	6	59304932	0.18138	160.952	1.36184e-05	0.241298	0.000199909	2.44035e-05	0.528489	0.00735393	0.0367929	0.413156
M128827	7	43625689	0.01014	72.4466	0.409844	0.448514	0.816656	0.0902878	4.82473e-08	0.12502	0.878584	0.247377
M129315	7	52822173	0.01671	74.3453	8.3477e-06	0.0373013	0.459758	0.447448	0.677317	0.0600036	0.0612981	0.0978226
M129967	7	55675271	0.01014	78.674	0.124893	0.162626	0.0171236	1.18371e-05	8.16956e-06	0.00284194	0.11938	0.0096388
M131206	7	58728728	0.0352	91.1342	0.0100093	0.0146041	0.0284762	3.94726e-07	0.0855185	0.0582782	0.110691	0.718186
M132056	7	60263992	0.49761	106.625	7.42952e-07	0.620726	0.546587	0.440206	0.38462	0.662698	0.00514411	0.0593555
M136913	8	2625914	0.04117	30.2664	0.906563	1.3869e-05	0.221547	0.200652	0.334661	0.302348	0.353601	0.554768
M136959	8	2683449	0.06623	30.342	0.275745	0.117249	0.265751	0.858167	0.952793	0.296685	0.747052	8.99609e-06
M138231	8	5558686	0.02387	58.7572	0.0179101	0.581241	0.439142	0.0608788	0.410521	7.65521e-06	0.432868	0.509127
M143723	8	58069324	0.28222	87.75	0.663007	1.97245e-05	0.713553	0.469181	0.865952	0.75223	0.307118	0.000129743
M143990	8	58373421	0.39081	88.0044	0.0575055	0.315501	0.0127525	5.7562e-06	0.0372582	0.0643138	0.606699	0.959049
M145080	8	60306822	0.44033	102.584	0.00072683	0.894714	0.661298	1.83549e-06	0.0037182	2.5053e-05	0.187958	0.160787
M150553	9	6653224	0.0352	62.2236	0.107125	0.729242	0.261628	0.156516	1.64584e-07	0.0850671	0.299006	0.991628
M151613	9	11497823	0.09129	68.5454	1.12644e-05	0.5349	0.886333	0.00180893	0.499373	1.09827e-05	0.252573	0.909819
M153043	9	42995650	0.47613	75.6361	0.151404	1.31015e-06	0.351981	0.774866	0.429255	0.98569	0.620014	0.0452914
M156558	9	52757898	0.04654	104.818	0.474351	2.39782e-06	0.231756	0.913289	0.960738	0.855218	0.24168	0.000212743
M156618	9	52795485	0.04475	104.926	0.034989	0.563961	1.75468e-05	0.405149	0.924513	0.546334	0.590645	0.56882
M158100	9	55387311	0.10442	112.202	0.0144883	0.0778771	0.00297092	0.308254	0.259304	0.861939	0.178895	1.03837e-06
M158216	9	55564771	0.26074	112.699	0.845176	1.81159e-06	0.532182	0.512331	0.915281	0.240723	0.703647	0.108625
M158242	9	55578639	0.40632	112.738	0.765152	0.0725098	0.101463	0.405987	0.771137	0.384707	0.739244	1.1836e-05
M158853	9	56628436	0.06384	115.461	0.0202185	0.343973	0.00467757	5.09138e-07	0.0164833	0.0301405	0.0138525	0.616649
M160247	9	58508803	0.01134	130.881	0.671735	0.0112695	0.997668	0.677883	0.78699	0.280841	0.574986	2.14293e-07
M161240	10	777135	0.1426	13.2156	0.703111	1.26027e-08	0.520984	0.184062	0.246663	0.993355	0.0113187	0.0407628
M162890	10	3445264	0.0185	32.5494	0.715836	0.179046	2.81071e-11	4.41223e-05	5.33683e-06	0.308248	0.0148121	9.68974e-06
M164056	10	5478495	0.13067	34.3231	0.785805	0.116341	0.0688269	0.000158195	5.77764e-07	0.317327	0.354425	0.452622
M167660	10	18074250	0.01372	57.9586	0.141706	2.04868e-16	0.0464311	0.314062	0.387531	0.207687	0.0193605	0.0051813
M168405	10	35248936	0.17363	58.438	0.746887	0.807729	5.96056e-06	0.314412	0.0640675	0.639857	0.0574293	0.736296
M173663	10	56993830	0.01432	90.5437	0.418086	0.754017	0.591146	0.494738	0.325392	0.133475	0.189927	5.89776e-06
M174724	10	58653863	0.16408	102.296	0.992352	0.25113	2.43856e-07	0.000304217	4.71027e-06	0.84038	1.79358e-05	0.145293
M175476	10	60136424	0.20943	103.547	0.0464726	0.534732	2.2544e-06	0.0351718	0.0244009	0.0148177	0.206988	0.227119
M175501	10	60172927	0.0531	103.558	0.591968	0.569983	6.66283e-07	0.346882	0.323431	0.287043	0.423467	0.566538

## Sheet: Sheet2
Table S8 Marker Trait associations in the diversity panel
SNP	Chr	Position
M047672	Chr02	73588718	0.00597	5.00883
M052341	Chr03	2972967	0.00597	5.00883
M128159	Chr07	24798629	0.00776	6.51064
M003249	Chr01	5405218	0.00895	7.50905
M129967	Chr07	55675216	0.01014	8.50746
M013480	Chr01	53202019	0.01193	10.0093
M055343	Chr03	7459293	0.01253	10.5127
M146586	Chr08	62329307	0.01313	11.0161
M167660	Chr10	18074250	0.01372	11.5111
M109041	Chr06	3594243	0.01492	12.5179
M129315	Chr07	52822173	0.01671	14.0197
M010716	Chr01	21347404	0.0185	15.5215
M162890	Chr10	3445247	0.0185	15.5215
M007294	Chr01	12613599	0.02088	17.5183
M151212	Chr09	8955726	0.02267	19.0201
M147523	Chr09	1188274	0.02685	22.5271
M118469	Chr06	55406074	0.02924	24.5324
M123536	Chr07	1463227	0.02924	24.5324
M128561	Chr07	38985304	0.03222	27.0326
M153348	Chr09	45347219	0.03222	27.0326
M007595	Chr01	13193540	0.03282	27.536
M052809	Chr03	3597468	0.03699	31.0346
M100240	Chr05	38548979	0.04057	34.0382
M156618	Chr09	52795485	0.04475	37.5452
M156558	Chr09	52757898	0.04654	39.0471
M038579	Chr02	59194781	0.04952	41.5473
M101012	Chr05	54107794	0.05131	43.0491
M175501	Chr10	60172927	0.0531	44.5509
M107294	Chr05	71211474	0.0543	45.5577
M082318	Chr04	49255658	0.06921	58.0672
M057498	Chr03	11867983	0.07279	61.0708
M158516	Chr09	56099639	0.07339	61.5742
M151613	Chr09	11497840	0.09129	76.5923
M088370	Chr04	61446722	0.09785	82.0962
M083997	Chr04	54000525	0.09964	83.598
M062129	Chr03	54907966	0.10382	87.105
M042976	Chr02	66573634	0.10501	88.1034
M005731	Chr01	9819334	0.10561	88.6068
M102450	Chr05	61218281	0.10859	91.107
M043684	Chr02	67673733	0.11277	94.614
M003550	Chr01	5918322	0.12351	103.625
M057478	Chr03	11842434	0.14141	118.643
M161240	Chr10	777136	0.1426	119.641
M095512	Chr05	3575186	0.14737	123.643
M000615	Chr01	1197378	0.14976	125.649
M083044	Chr04	51716417	0.1599	134.156
M174724	Chr10	58653874	0.16408	137.663
M125276	Chr07	4810904	0.18079	151.683
M076774	Chr04	4559812	0.19928	167.196
M175480	Chr10	60146528	0.20406	171.206
M004378	Chr01	7312772	0.2142	179.714
M080340	Chr04	13834059	0.22554	189.228
M168658	Chr10	40511389	0.24344	204.246
M019957	Chr01	68372498	0.25418	213.257
M091666	Chr04	66127237	0.26551	222.763
M002136	Chr01	3551559	0.26969	226.27
M143723	Chr08	58069324	0.28222	236.783
M009345	Chr01	17638047	0.32697	274.328
M103195	Chr05	63339533	0.36933	309.868
M003474	Chr01	5800441	0.37172	311.873
M045553	Chr02	70379906	0.38126	319.877
M016956	Chr01	62899310	0.38842	325.884
M002601	Chr01	4235340	0.40811	342.404
M009214	Chr01	17427840	0.41169	345.408
M005704	Chr01	9747369	0.41945	351.919
M145080	Chr08	60306822	0.44033	369.437
M078413	Chr04	7553709	0.4469	374.949
M020793	Chr01	69804026	0.44988	377.449
M153043	Chr09	42995650	0.47613	399.473
M037788	Chr02	57512339	0.49403	414.491
M132056	Chr07	60263992	0.49761	417.495
