# Supplementary material for: Large‐scale GWAS in sorghum reveals common genetic control of grain size among cereals
Source: Plant Biotechnol J. 2019 Nov 11;18(4):1093–105. doi: 10.1111/pbi.13284 (PMC7061873; doi:10.1111/pbi.13284)
Supplement: Supplementary file 10 — Table S9 Effects of QTL in the diversity panel [file PBI-18-1093-s005.xls]

## Sheet: Sheet1
Table S9 Effects of QTL in the diversity panel
QTL ID	Chr	start	end	Traits affected in DP					r2
				TKW	Volume	Length	Width	Thickness	TKW	Volume	Length	Width	Thickness
qGS1.1	1	3.18451	3.18451	N	Y	Y	N	N	NA	0.0082	0.02378	NA	NA
qGS1.2	1	10.6293	13.6622	Y	Y	Y	Y	Y	0.01293	0.01159	0.02334	0.00613	0.01056
qGS1.3	1	16.8878	18.271	Y	Y	Y	Y	Y	0.05444	0.03264	0.01982	0.02468	0.02514
qGS1.4	1	25.4495	25.4495	Y	Y	Y	Y	Y	0.01333	0.01623	0.01254	0.00684	0.02851
qGS1.6	1	43.4882	43.602	Y	Y	Y	Y	N	0.01999	0.02306	0.03229	0.01471	NA
qGS1.7	1	46.7262	46.6753	Y	Y	Y	Y	N	0.02855	0.01334	0.01473	0.01646	NA
qGS1.8	1	59.1469	60.0749	Y	Y	N	N	Y	0.0088	0.00833	NA	NA	0.02415
qGS1.9	1	67.935	67.935	Y	Y	Y	Y	Y	0.02228	0.01745	0.00773	0.01599	0.00894
qGS1.10	1	94.7531	94.8265	Y	Y	Y	Y	N	0.01643	0.03009	0.02906	0.02718	NA
qGS1.12	1	123.064	125.384	N	N	N	N	Y	NA	NA	NA	NA	0.01648
qGS1.14	1	159.223	159.223	Y	N	N	N	N	0.00893	NA	NA	NA	NA
qGS2.1	2	0	0.1	N	N	N	N	Y	NA	NA	NA	NA	0.00373
qGS2.4	2	93.1612	93.1713	Y	Y	N	Y	Y	0.00991	0.01202	NA	0.0096	0.02107
qGS2.6	2	106.681	106.681	N	Y	Y	N	N	NA	0.00795	0.01234	NA	NA
qGS2.8	2	148.734	149.231	N	N	N	Y	N	NA	NA	NA	0.00271	NA
qGS2.9	2	152.703	152.888	Y	Y	N	Y	Y	0.01667	0.01885	NA	0.01877	0.03069
qGS2.10	2	158.616	159.855	Y	Y	Y	Y	N	0.01195	0.01019	0.01276	0.01219	NA
qGS2.11	2	166.285	166.285	Y	Y	Y	Y	N	0.0126	0.0168	0.01247	0.01805	NA
qGS3.2	3	11.0619	11.0619	Y	Y	Y	Y	Y	0.02556	0.01357	0.00752	0.02322	0.00736
qGS3.5	3	70.305	70.305	Y	Y	N	Y	Y	0.05302	0.04117	0.01954	0.03593	0.03888
qGS4.2	4	29.986	29.986	Y	Y	Y	Y	Y	0.0184	0.02417	0.01199	0.0241	0.01146
qGS4.3	4	55.8084	55.8084	N	N	N	N	Y	NA	NA	NA	NA	0.01657
qGS4.4	4	71.368	75.5364	Y	Y	Y	Y	N	0.01749	0.01789	0.02854	0.02084	NA
qGS4.6	4	94.488	94.714	Y	Y	Y	Y	N	0.0094	0.00956	0.00928	0.01149	NA
qGS4.7	4	106.827	107.525	N	Y	Y	N	N	NA	0.00662	0.00678	NA	NA
qGS4.8	4	121.785	123.631	Y	Y	Y	Y	Y	0.01873	0.01878	0.01803	0.01773	0.00844
qGS5.1	5	22.871	23.2467	Y	Y	Y	Y	Y	0.04813	0.03306	0.01404	0.02766	0.01504
qGS5.2	5	73.3816	73.8895	Y	Y	Y	Y	Y	0.02219	0.02704	0.02465	0.01568	0.02163
qGS6.5	6	127.381	127.381	N	Y	Y	N	N	NA	0.00602	0.0094	NA	NA
qGS6.6	6	160.952	162.941	Y	Y	Y	Y	N	0.03895	0.03195	0.03121	0.02596	NA
qGS7.2	7	72.224	72.4466	Y	Y	N	Y	Y	0.01301	0.01426	NA	0.03379	0.01535
qGS7.3	7	74.3453	75.2352	N	N	Y	Y	N	NA	NA	0.00909	0.0064	NA
qGS7.4	7	78.674	78.674	Y	Y	Y	Y	Y	0.02273	0.03746	0.01521	0.02903	0.0148
qGS7.5	7	89.4113	91.1342	N	Y	Y	Y	Y	NA	0.01217	0.01028	0.00869	0.00769
qGS7.6	7	106.625	106.625	Y	Y	Y	Y	N	0.01074	0.02046	0.03373	0.00838	NA
qGS8.1	8	30.2664	30.342	Y	N	N	N	N	0.00902	NA	NA	NA	NA
qGS8.2	8	58.7572	59.3189	Y	Y	Y	Y	N	0.0071	0.00675	0.01207	0.00626	NA
qGS8.4	8	87.75	88.0044	Y	Y	Y	Y	Y	0.01404	0.01131	0.01132	0.00631	0.01266
qGS8.6	8	102.584	103.123	Y	Y	Y	Y	N	0.01488	0.0227	0.02672	0.01702	NA
qGS9.1	9	62.2236	62.2236	Y	Y	Y	Y	N	0.01529	0.01839	0.00878	0.0244	NA
qGS9.2	9	67.3323	69.39	N	N	Y	N	N	NA	NA	0.0025	NA	NA
qGS9.3	9	75.6361	76.0085	N	N	N	N	Y	NA	NA	NA	NA	0.00205
qGS9.5	9	104.818	104.818	Y	N	N	N	Y	0.01461	NA	NA	NA	0.03547
qGS9.7	9	112.202	112.738	Y	N	N	N	Y	0.01597	NA	NA	NA	0.01091
qGS9.8	9	115.461	115.461	Y	Y	Y	Y	Y	0.0204	0.02306	0.0186	0.01684	0.01146
qGS9.9	9	130.881	130.881	Y	Y	N	Y	Y	0.03207	0.01872	NA	0.00933	0.06132
qGS10.1	10	11.5964	13.2156	N	Y	N	N	Y	NA	0.00822	NA	NA	0.02156
qGS10.2	10	30.8441	34.3231	Y	Y	Y	Y	Y	0.03295	0.04115	0.01983	0.03389	0.01495
qGS10.3	10	55.9975	58.438	Y	Y	Y	Y	Y	0.01461	0.03353	0.01817	0.01635	0.06161
qGS10.5	10	89.0025	90.5437	N	N	N	N	Y	NA	NA	NA	NA	0.0071
qGS10.6	10	102.296	103.558	Y	Y	Y	Y	Y	0.04965	0.03868	0.01825	0.04032	0.02054
