# Supplementary material for: Large‐scale GWAS in sorghum reveals common genetic control of grain size among cereals
Source: Plant Biotechnol J. 2019 Nov 11;18(4):1093–105. doi: 10.1111/pbi.13284 (PMC7061873; doi:10.1111/pbi.13284)
Supplement: Supplementary file 11 — Table S10 Marker Trait associations in BC‐NAM. Physical positions of SNPs were according to Sorghum bicolor v3.1.1. [file PBI-18-1093-s006.xlsx]

## Sheet: Sheet1
Table S10 Marker Trait associations in BC-NAM
SNP	Chr	Position	MAF	Predicted cM	Length	TKW	Volume	Width	Thickness	PC1	PC2	PC3
MN00756	1	5067480	0.15236	11.9793	0.512775	0.0633724	0.00112267	0.873626	1.73e-06	0.699678	0.0048201	0.180384
MN01078	1	6907688	0.14426	16.8878	0.796186	5.91297e-05	0.00103523	0.21571	0.137201	0.538763	0.0644879	0.0616856
MN02210	1	12725797	0.02745	31.6911	0.147906	0.00371423	0.0464542	0.0250007	0.676928	4.84e-05	0.442591	0.659739
MN02253	1	13016063	0.15658	32.8362	0.000362054	0.0230415	3.7e-06	4.42934e-05	0.171312	0.325195	0.00690076	0.0502422
MN03588	1	21451374	0.07671	46.7262	0.000169063	0.0196144	0.000105938	0.14646	0.297268	0.507733	0.0549109	0.63588
MN04864	1	53668800	0.3311	59.7372	0.295601	8.01844e-13	0.00710737	0.366152	0.761591	0.178762	0.823441	0.481597
MN04865	1	53766157	0.33814	59.8601	0.508849	0.372763	0.020361	0.577682	1.75e-09	0.344332	7.07626e-07	0.552185
MN04889	1	53936221	0.30718	60.0749	0.475943	0.0644568	0.014209	1.9992e-05	0.636111	0.112748	0.37703	0.530699
MN06100	1	62888113	0.14743	94.7531	6.63e-06	0.145814	0.0974642	0.012359	0.253106	0.00755861	0.441468	0.125826
MN07028	1	67567101	0.0468	116.761	0.777537	0.0228266	0.274508	0.714429	3.19e-07	0.49096	0.0162021	0.905971
MN07153	1	68155796	0.30647	123.064	0.476679	0.966366	0.985261	0.254052	0.416794	0.00387693	1.91673e-08	0.246496
MN07204	1	68344345	0.30823	125.043	0.259443	0.647993	0.631595	0.260452	1.23e-09	0.0242717	0.0844366	0.0672503
MN08005	1	72940563	0.02006	138.715	0.645576	0.700408	0.397722	0.972056	1.87e-06	0.226075	0.00263909	0.943928
MN09955	2	1044744	0.22625	0.0967806	0.275434	0.658742	0.0942973	3.80253e-05	0.922833	0.869428	0.588825	0.259813
MN10386	2	2902033	0.20479	13.8586	0.896546	0.361452	4.66e-06	0.082866	0.894989	0.977335	0.930818	0.344416
MN10400	2	2977717	0.20056	13.9314	5e-08	0.263589	0.0496552	0.0419031	0.267102	0.000145346	0.851226	0.49361
MN13626	2	56922554	0.01724	88.6283	0.237865	0.0325417	0.0572921	0.0340645	8.93e-07	0.196642	0.0880565	0.122399
MN13708	2	57497352	0.12245	93.1612	0.788441	0.400537	0.438628	0.72319	2.28e-06	0.391249	0.00207507	0.672135
MN13984	2	58950144	0.15341	101.438	0.955571	0.241816	0.205938	0.982662	1.35e-06	0.971569	0.000385336	0.441802
MN14870	2	62351000	0.10978	134.529	0.366369	0.0155126	0.98896	0.349417	0.0173065	0.9614	4.56732e-06	0.207803
MN15726	2	66339425	0.13265	148.734	0.00526727	0.0138744	3e-06	0.00251742	0.0312944	0.418696	0.43622	0.360136
MN16229	2	68868784	0.0183	158.616	0.0750117	0.0742126	0.246505	0.125167	0.414458	6.21e-05	0.547745	0.0999071
MN16268	2	69048935	0.17136	159.855	3e-12	6.91444e-08	1.31e-11	9.90488e-10	0.475178	0.0887257	0.0211792	0.000438849
MN17236	2	73494298	0.18227	181.054	0.744159	0.0253401	0.428559	0.435481	0.00222638	0.421315	7.42008e-08	0.675881
MN17477	2	74155670	0.09606	182.436	0.186805	0.000191708	0.76811	0.251425	0.690621	2.6e-08	0.0836878	0.0913207
MN18445	3	1678233	0.0292	4.04431	8.16e-06	0.123055	0.000384922	0.00492323	0.209493	0.0130066	0.0789754	0.166423
MN18446	3	1678922	0.08093	4.04635	0.409038	4.11765e-07	8.61e-05	0.00847514	0.454438	0.0127744	0.0312155	0.27673
MN21114	3	13099674	0.02639	48.3109	0.000896363	0.0077774	8.9e-08	0.0192075	0.0351943	0.00191378	0.116375	0.16297
MN21707	3	27806521	0.01759	56.792	0.00120717	0.396196	0.00734657	0.00115029	0.00245799	0.623887	3.97085e-05	0.562038
MN22076	3	50560393	0.49578	57.8619	0.326913	0.926619	0.869865	0.838491	7.59e-06	0.728789	0.0554426	0.857999
MN23179	3	58595865	0.11752	102.062	0.937532	0.0308246	0.0421791	0.150238	2.11e-06	0.601927	7.89679e-08	0.776993
MN25537	3	70185379	0.3304	149.33	0.498424	0.281014	0.160288	0.23839	1.93e-07	0.978951	4.50693e-05	0.0232809
MN26004	3	71510515	0.04398	154.355	0.786644	2.46245e-09	0.00400579	0.046263	0.393648	0.217996	0.340609	0.322392
MN26079	3	71802973	0.36524	155.803	0.000284052	0.00572745	1.45e-05	2.23211e-05	0.0791022	5.25e-05	0.586241	0.704937
MN27530	4	4223866	0.07002	27.7136	2.51e-05	0.000979181	0.0854163	0.29967	0.292092	0.0102949	0.723515	0.999599
MN27534	4	4229836	0.14954	27.7541	0.650228	0.00848498	1.3e-05	7.40952e-06	0.76782	0.00571893	0.748941	0.759778
MN28574	4	13834052	0.21006	71.368	4.05e-06	0.926567	1.21e-06	0.981861	0.293264	6.92e-05	0.488288	0.000704801
MN28626	4	14769646	0.0102	71.4179	0.183876	1.60546e-05	0.0739646	0.323554	0.00022461	0.428688	NA	0.0816761
MN28702	4	16234870	0.038	71.4465	3.25e-05	0.474838	0.00421052	0.0981953	0.383999	0.170474	0.651686	0.685224
MN28847	4	23092693	0.16854	71.5684	0.0637316	0.387818	0.0483813	0.0619233	0.478171	1.68e-05	0.740559	0.0200743
MN29161	4	46047998	0.01724	73.0062	0.173934	0.0949173	2.04e-05	0.142714	0.126738	0.574991	0.280498	0.55955
MN29446	4	51365107	0.15341	82.1397	NA	0.253148	NA	0.982485	0.226383	3.45e-09	0.787436	0.00521794
MN29451	4	51427526	0.15341	82.3583	2.2e-05	0.253148	1.03e-06	0.982485	0.226383	NA	0.787436	0.00521794
MN29587	4	52404329	0.11471	84.0112	0.00390386	0.0760219	0.0269589	2.05965e-05	0.387009	0.0144885	0.405127	0.0398096
MN29839	4	54019798	0.03448	94.5009	0.282157	1.52722e-07	0.221201	0.627274	0.240344	0.810861	0.679489	0.0191403
MN29933	4	54337830	0.36031	94.714	0.580557	3.28379e-08	0.775623	0.964548	0.967503	0.47502	0.277911	0.17345
MN30743	4	57705089	0.2171	106.827	0.115494	0.0716131	0.494299	4.99179e-05	0.592187	0.708579	0.937344	0.018007
MN30889	4	58285783	0.19071	106.952	0.00732229	0.0188886	4.26e-09	0.127864	0.57529	0.731709	0.357322	0.0919202
MN30901	4	58338621	0.18051	106.963	0.0118783	0.0303432	0.7251	0.235951	0.878837	4.41e-05	0.415421	0.160002
MN30942	4	58486595	0.1316	106.993	9.83e-09	0.293825	0.598951	0.0737126	0.147211	0.375993	0.19014	0.170682
MN31566	4	61396436	0.43983	121.785	0.135946	0.10559	0.028116	7.34383e-05	0.312953	0.0186126	0.48743	0.471907
MN31652	4	61772402	0.35714	123.631	0.406223	0.532199	0.28589	0.765327	1.63e-08	0.090117	1.32228e-07	0.114743
MN31797	4	62264856	0.38881	126.153	0.062411	5.50881e-05	8.95e-06	0.0968335	0.140218	0.00511552	0.148494	0.146206
MN33638	5	3301237	0.02639	22.871	0.0931934	1.39482e-05	0.0357514	0.0631132	0.560959	0.0106705	0.523441	0.0513664
MN36911	5	62745836	0.15412	73.3816	0.0585537	0.896983	3.17e-06	2.8039e-05	0.454275	0.0962275	0.869022	0.148787
MN36940	5	63065442	0.01795	73.655	2.86e-05	0.583646	0.0279499	0.183122	0.658339	0.00424613	0.536911	0.0270368
MN39249	6	2325346	0.33251	28.2049	0.840177	0.140271	0.218527	0.611972	0.793361	0.834204	2.14695e-06	0.00502533
MN39278	6	2491448	0.38635	30.0335	0.147912	6.60737e-06	0.0155257	0.328065	1.48e-05	0.0777155	0.164115	0.0147323
MN39365	6	3407665	0.31281	32.6774	0.00104726	0.0791777	3.74e-07	0.229119	0.361266	1.64e-05	0.119063	0.0563846
MN40133	6	39213141	0.48804	50.4951	0.745208	0.466531	0.416863	0.0339451	2.71e-05	0.386357	0.556957	0.319673
MN40363	6	43198219	0.11647	52.7542	0.680664	0.358836	0.923176	0.424496	0.0883112	0.933213	1.78507e-05	0.0329426
MN41449	6	49521704	0.15552	89.1104	0.178469	0.602354	0.108521	0.508132	1.45e-09	0.422593	0.715437	0.79322
MN41468	6	49663694	0.07002	89.2698	0.297117	1.1613e-05	0.179844	0.113469	0.036765	0.703212	0.0474578	0.875784
MN43772	6	59994056	0.08937	162.941	0.607882	1.96563e-06	0.0043077	0.698861	4.33e-06	0.0158614	1.44544e-06	0.0434674
MN44498	7	2508289	0.15904	27.9732	6.63e-05	0.203013	9.86e-06	0.0111084	0.828481	0.14228	0.233661	0.114388
MN45817	7	52373156	0.30296	72.224	0.401301	0.706824	4.82e-05	0.445961	0.776213	0.126091	0.926284	0.0239933
MN45824	7	18505634	0.2171	72.2254	0.180555	3.23168e-07	0.206535	0.37388	0.680512	0.513379	0.868448	0.0169812
MN46311	7	54307590	0.23188	75.2352	0.10843	0.159856	0.0901396	4.52541e-05	0.613165	0.146112	0.967636	0.115238
MN46739	7	58298370	0.02287	89.4113	0.961253	0.0306996	0.835429	0.698095	9.58e-05	0.430154	0.000788371	0.717633
MN49262	8	5997613	0.07354	59.3189	0.440011	0.0718731	6.08e-05	0.0725049	0.225242	0.0346049	0.102109	0.190737
MN49453	8	10712721	0.04187	67.3264	0.026592	0.164591	1.01e-06	0.00269422	0.340071	0.278199	0.580138	0.847171
MN51020	8	59615859	0.22273	97.4637	0.824912	0.213653	0.278009	0.211214	0.0399219	1.59e-06	0.0771751	0.849719
MN51079	8	59873063	0.06826	99.3497	0.750434	1.06984e-05	0.402219	0.59489	0.000285429	0.704302	0.000404872	0.323032
MN51169	8	60394245	0.06545	103.123	0.286546	0.693526	0.686336	4.21167e-05	0.0241791	0.0295209	0.614979	0.0164839
MN51462	8	61382934	0.16256	109.435	0.432357	0.0734714	0.123643	0.303893	0.306811	0.347927	9.55893e-09	0.544026
MN51660	8	61773908	0.32372	111.982	0.645601	3.13525e-07	0.571542	0.261125	0.852672	0.0761	0.8579	0.281507
MN51698	8	61868146	0.20127	112.597	0.00140873	0.704699	0.0491363	0.38467	0.709008	2.14e-06	0.717016	0.0856103
MN51776	8	61977230	0.27305	118.531	0.519944	0.99851	0.883913	0.906172	3.37e-08	0.361423	0.182363	0.566395
MN53585	9	7768372	0.04785	67.3323	0.237734	3.7409e-05	5e-07	0.00107786	7.4e-05	0.000366464	0.000408137	0.027039
MN53904	9	15253577	0.34553	69.39	0.736492	0.00218468	0.00600744	3.0066e-05	0.132101	0.350871	0.0884949	0.109211
MN54371	9	43330942	0.40253	75.7115	1.06e-05	0.0033453	0.00455194	0.0730225	0.280569	0.12703	0.743906	0.117476
MN54420	9	44651836	0.05559	76.0085	0.0512934	0.0840267	0.0151358	0.0350777	0.560864	5.35e-07	0.780088	0.891859
MN54738	9	47977415	0.09008	84.7001	0.117669	0.335967	0.28006	0.104689	0.380701	3.12e-06	0.335721	0.355927
MN55969	9	53947707	0.02745	108.194	0.235447	0.000747548	0.16445	0.370436	7.33e-06	0.130489	0.975186	0.0518779
MN55971	9	53959840	0.02674	108.228	0.272379	0.633396	0.417606	0.276192	0.278768	0.915467	2.04392e-05	0.0807337
MN57359	10	677400	0.11752	11.5964	0.562228	0.0180382	0.408473	0.60991	0.000113189	0.767462	0.00481624	0.962171
MN57365	10	682479	0.12456	11.6788	0.596762	0.0321758	0.429063	0.714434	8.53e-05	0.882126	0.0117188	0.942361
MN57897	10	2875254	0.13969	30.8441	0.795046	1.89826e-05	0.407641	0.381196	0.882701	0.801967	0.565282	0.255721
MN57963	10	3158472	0.1513	31.9369	0.103483	0.805386	0.622508	0.843032	0.0871934	0.147519	2.6439e-10	0.425798
MN57975	10	3207993	0.04504	32.1278	0.949867	0.529625	0.167658	0.942821	3.06e-05	0.661075	0.107867	0.744558
MN59473	10	12131889	0.04363	55.9975	0.588288	0.271902	0.51658	0.547518	0.00360446	0.688847	9.99577e-05	0.959332
MN61015	10	51630406	0.42083	67.6488	0.00107197	0.34783	0.0275523	0.788953	0.217745	4.65e-06	0.313228	0.116361
MN61917	10	56447045	0.11541	89.0025	0.271787	0.0015106	0.211285	0.0889611	4.76e-06	0.834317	1.13411e-06	0.652286
MN62419	10	59315370	0.07248	103.271	0.190097	2.53458e-06	0.142463	0.0976273	0.610108	0.0279675	0.709282	0.181078
