# Supplementary material for: Large‐scale GWAS in sorghum reveals common genetic control of grain size among cereals
Source: Plant Biotechnol J. 2019 Nov 11;18(4):1093–105. doi: 10.1111/pbi.13284 (PMC7061873; doi:10.1111/pbi.13284)
Supplement: Supplementary file 12 — Table S11 Effects of QTL in BC‐NAM. [file PBI-18-1093-s007.xls]

## Sheet: Sheet3
Table S11 Effects of QTL in BC-NAM
QTL ID	Chr	start	end	Traits affected in BC-NAM					r2
				TKW	Volume	Length	Width	Thickness	TKW	Volume	Length	Width	Thickness
qGS1.2	1	10.6293	13.6622	Y	Y	Y	Y	Y	0.03555	0.0198	0.01182	0.01375	0.02386
qGS1.3	1	16.8878	18.271	Y	Y	Y	Y	Y	0.03341	0.01625	0.01021	0.01179	0.01319
qGS1.5	1	31.6911	32.8362	Y	Y	Y	Y	Y	0.02096	0.01951	0.01282	0.01491	0.01367
qGS1.7	1	46.7262	46.6753	N	N	N	N	Y	NA	NA	NA	NA	0.00486
qGS1.8	1	59.1469	60.0749	Y	Y	Y	Y	Y	0.04161	0.01381	0.00541	0.01398	0.01571
qGS1.10	1	94.7531	94.8265	Y	Y	Y	Y	Y	0.0133	0.00733	0.01306	0.01182	0.00622
qGS1.11	1	116.761	116.761	N	Y	N	N	Y	NA	0.00745	NA	NA	0.02455
qGS1.12	1	123.064	125.384	Y	Y	Y	Y	Y	0.00644	0.00783	0.00634	0.00646	0.05073
qGS1.13	1	138.715	138.715	Y	Y	N	N	Y	0.00584	0.00596	NA	NA	0.03295
qGS2.1	2	0	0.1	Y	Y	Y	Y	N	0.0037	0.01201	0.00797	0.01303	NA
qGS2.2	2	13.8586	13.9314	Y	Y	Y	Y	Y	0.00736	0.01527	0.01444	0.01167	0.00425
qGS2.3	2	88.6283	88.6283	N	Y	Y	Y	N	NA	0.00431	0.00429	0.00351	NA
qGS2.4	2	93.1612	93.1713	N	N	N	N	Y	NA	NA	NA	NA	0.00222
qGS2.5	2	101.438	101.438	N	N	N	N	Y	NA	NA	NA	NA	0.01232
qGS2.7	2	134.529	134.529	N	N	Y	Y	Y	NA	NA	0.00858	0.00538	0.00532
qGS2.8	2	148.734	149.231	N	N	N	N	Y	NA	NA	NA	NA	0.0056
qGS2.10	2	158.616	159.855	Y	Y	Y	Y	N	0.01838	0.0205	0.02952	0.01474	NA
qGS2.12	2	181.054	182.436	Y	Y	Y	Y	Y	0.02199	0.02161	0.02166	0.01391	0.00973
qGS3.1	3	4.04431	4.04635	Y	Y	Y	Y	N	0.00872	0.00586	0.00434	0.00706	NA
qGS3.3	3	48.3109	48.3109	Y	Y	Y	Y	Y	0.0079	0.01783	0.01314	0.01314	0.00874
qGS3.4	3	56.792	57.8619	Y	N	Y	Y	Y	0.00447	NA	0.0059	0.00874	0.00503
qGS3.6	3	102.062	102.062	Y	N	Y	N	Y	0.00531	NA	0.00468	NA	0.01192
qGS3.7	3	149.33	149.33	Y	Y	N	Y	Y	0.04086	0.01817	NA	0.01302	0.05653
qGS3.8	3	154.355	155.803	Y	Y	Y	Y	Y	0.00865	0.00536	0.00586	0.00777	0.00571
qGS4.1	4	27.7136	27.7541	N	Y	Y	Y	N	NA	0.00229	0.00315	0.00152	NA
qGS4.4	4	71.368	75.5364	Y	Y	Y	Y	Y	0.03403	0.03229	0.03412	0.02482	0.01205
qGS4.5	4	82.1397	84.0112	Y	Y	Y	Y	Y	0.03262	0.03478	0.03917	0.02017	0.00842
qGS4.6	4	94.488	94.714	Y	Y	Y	Y	Y	0.04344	0.02724	0.02328	0.01485	0.01577
qGS4.7	4	106.827	107.525	Y	Y	Y	Y	N	0.03058	0.03007	0.03417	0.02293	NA
qGS4.8	4	121.785	123.631	Y	Y	Y	Y	Y	0.03037	0.01511	0.00541	0.01128	0.03123
qGS4.9	4	126.153	126.153	Y	Y	Y	Y	Y	0.01864	0.01074	0.00777	0.01015	0.01236
qGS5.1	5	22.871	23.2467	Y	Y	Y	Y	N	0.01348	0.00626	0.00695	0.0047	NA
qGS5.2	5	73.3816	73.8895	Y	Y	Y	Y	N	0.01447	0.02366	0.02606	0.01896	NA
qGS6.1	6	28.2049	30.0335	Y	Y	Y	Y	Y	0.05354	0.02111	0.00731	0.00667	0.05484
qGS6.2	6	32.6774	32.6774	Y	Y	Y	Y	Y	0.04881	0.02725	0.01427	0.01035	0.04889
qGS6.3	6	50.4951	52.7542	Y	Y	Y	Y	Y	0.03283	0.01163	0.00838	0.00528	0.05835
qGS6.4	6	89.1104	89.2698	N	N	N	N	Y	NA	NA	NA	NA	0.0103
qGS6.6	6	160.952	162.941	Y	Y	Y	Y	Y	0.03836	0.02328	0.01165	0.01381	0.03375
qGS7.1	7	27.9732	27.9732	Y	Y	N	Y	N	0.00607	0.00426	NA	0.0078	NA
qGS7.2	7	72.224	72.4466	Y	Y	N	Y	N	0.01147	0.00523	NA	0.00875	NA
qGS7.3	7	74.3453	75.2352	Y	Y	N	Y	N	0.00657	0.00479	NA	0.00627	NA
qGS7.5	7	89.4113	91.1342	N	N	N	N	Y	NA	NA	NA	NA	0.00354
qGS8.2	8	58.7572	59.3189	Y	Y	Y	Y	Y	0.02213	0.01785	0.01077	0.01733	0.00975
qGS8.3	8	67.3264	67.3264	N	Y	N	N	N	NA	0.00554	NA	NA	NA
qGS8.5	8	97.4637	99.3497	Y	Y	N	Y	Y	0.01961	0.00647	NA	0.00811	0.00548
qGS8.6	8	102.584	103.123	Y	Y	Y	Y	Y	0.03102	0.02992	0.01704	0.0256	0.01509
qGS8.7	8	109.435	109.435	N	Y	N	N	N	NA	0.00152	NA	NA	NA
qGS8.8	8	111.982	112.597	Y	Y	Y	Y	Y	0.02539	0.02437	0.02203	0.01572	0.01392
qGS8.9	8	118.531	118.531	Y	Y	Y	Y	Y	0.01261	0.00993	0.00683	0.00326	0.01672
qGS9.2	9	67.3323	69.39	Y	Y	Y	Y	Y	0.0392	0.02548	0.01142	0.02032	0.02975
qGS9.3	9	75.6361	76.0085	Y	Y	Y	Y	Y	0.0154	0.01669	0.00895	0.01829	0.00822
qGS9.4	9	84.7001	84.7001	N	N	Y	N	N	NA	NA	0.00523	NA	NA
qGS9.6	9	108.194	108.228	Y	Y	Y	Y	Y	0.0337	0.01975	0.00994	0.0179	0.02068
qGS10.1	10	11.5964	13.2156	N	N	N	N	Y	NA	NA	NA	NA	0.0013
qGS10.2	10	30.8441	34.3231	Y	N	N	N	N	0.0039	NA	NA	NA	NA
qGS10.3	10	55.9975	58.438	N	N	Y	N	Y	NA	NA	0.00579	NA	0.00976
qGS10.4	10	67.6488	67.6488	Y	Y	Y	Y	N	0.00444	0.01806	0.03075	0.02028	NA
qGS10.5	10	89.0025	90.5437	Y	N	N	N	Y	0.00791	NA	NA	NA	0.01662
qGS10.6	10	102.296	103.558	Y	Y	Y	Y	N	0.02658	0.01296	0.01697	0.009	NA
