# Supplementary material for: Large‐scale GWAS in sorghum reveals common genetic control of grain size among cereals
Source: Plant Biotechnol J. 2019 Nov 11;18(4):1093–105. doi: 10.1111/pbi.13284 (PMC7061873; doi:10.1111/pbi.13284)
Supplement: Supplementary file 13 — Table S12 Tests of associations between population‐specific QTL with grain size parameters in the alternative population. [file PBI-18-1093-s008.xls]

## Sheet: sumNAMQTLinDPNEW
Table S12 Tests of associations between population-specific QTL with grain size parameters in the alternative population
QTL.ID	Chr	start	end	Pop	associations with grain size-rlated traits in alternative population					No. SNP	Significant threshold
					length	TKW	Thickness	Volume	Width
qGS1.1	1	3.18451	3.18451	DP	2.46e-05	0.00021435	NS	0.00023911	0.00184	23	0.00217391
qGS1.4	1	25.4495	25.4495	DP	NS	NS	NS	NS	NS	53	0.000943396
qGS1.5	1	31.6911	32.8362	BC-NAM	NS	0.00049892	5.11e-08	0.00084687	NS	58	0.000862069
qGS1.6	1	43.4882	43.602	DP	NS	2.96e-05	0.00018404	NS	NS	80	0.000625
qGS1.9	1	67.935	67.935	DP	NS	0.00072044	NS	NS	NS	55	0.000909091
qGS1.11	1	116.761	116.761	BC-NAM	0.0022	NS	0.0012	0.00168	0.00141	14	0.00357143
qGS1.13	1	138.715	138.715	BC-NAM	5.15e-05	2.78e-07	4.75e-07	5.64e-07	NS	249	0.000200803
qGS1.14	1	159.223	159.223	DP	0.0004189	8.18e-06	0.00021048	NS	NS	61	0.000819672
qGS2.2	2	13.8586	13.9314	BC-NAM	NS	8.06e-07	0.00022838	1.97e-05	0.00028844	99	0.000505051
qGS2.3	2	88.6283	88.6283	BC-NAM	NS	0.00040174	0.00070602	4.99e-05	0.00014938	31	0.0016129
qGS2.5	2	101.438	101.438	BC-NAM	4.52e-06	1.94e-05	1.19e-05	8.07e-08	9.68e-05	9	0.00555556
qGS2.6	2	106.681	106.681	DP	0.00032842	0.00012121	0.00104	0.00020519	0.00015667	13	0.00384615
qGS2.7	2	134.529	134.529	BC-NAM	NS	0.00055356	NS	NS	NS	23	0.00217391
qGS2.9	2	152.703	152.888	DP	3.4e-10	2.79e-05	NS	4.4e-08	5.39e-07	78	0.000641026
qGS2.11	2	166.285	166.285	DP	1.28e-06	4.54e-05	NS	4.08e-06	0.00139	6	0.00833333
qGS2.12	2	181.054	182.436	BC-NAM	0.00011698	8.42e-05	7.73e-06	5.08e-05	NS	282	0.000177305
qGS3.1	3	4.04431	4.04635	BC-NAM	NS	NS	NS	NS	NS	65	0.000769231
qGS3.2	3	11.0619	11.0619	DP	0.0008929	3.43e-07	0.00078807	0.00085845	7.03e-06	24	0.00208333
qGS3.3	3	48.3109	48.3109	BC-NAM	0.00015572	NS	0.00021455	0.00059721	2.98e-05	105	0.00047619
qGS3.4	3	56.792	57.8619	BC-NAM	NS	6.06e-09	1.05e-12	2.7e-08	2.97e-05	758	6.59631e-05
qGS3.5	3	70.305	70.305	DP	0.00052751	NS	NS	0.00047045	0.00266	13	0.00384615
qGS3.6	3	102.062	102.062	BC-NAM	NS	1.32e-06	3.49e-05	NS	0.00060352	54	0.000925926
qGS3.7	3	149.33	149.33	BC-NAM	NS	1.28e-05	5.08e-05	1.53e-05	0.00011676	110	0.000454545
qGS3.8	3	154.355	155.803	BC-NAM	7.41e-05	3.3e-05	7.74e-10	2.23e-07	4.73e-06	128	0.000390625
qGS4.1	4	27.7136	27.7541	BC-NAM	NS	6.72e-07	6.01e-08	7.88e-06	0.00033232	48	0.00104167
qGS4.2	4	29.986	29.986	DP	NS	NS	NS	NS	NS	12	0.00416667
qGS4.3	4	55.8084	55.8084	DP	NS	NS	NS	NS	0.00728	6	0.00833333
qGS4.5	4	82.1397	84.0112	BC-NAM	2.85e-05	4.64e-05	1.15e-06	2.75e-05	5.58e-06	172	0.000290698
qGS4.9	4	126.153	126.153	BC-NAM	NS	3.94e-06	0.00035499	0.00075205	5.52e-05	51	0.000980392
qGS6.1	6	28.2049	30.0335	BC-NAM	NS	NS	NS	NS	NS	50	0.001
qGS6.2	6	32.6774	32.6774	BC-NAM	NS	NS	NS	NS	NS	13	0.00384615
qGS6.3	6	50.4951	52.7542	BC-NAM	NS	NS	NS	NS	NS	181	0.000276243
qGS6.4	6	89.1104	89.2698	BC-NAM	0.00026484	0.00029821	NS	NS	NS	135	0.00037037
qGS6.5	6	127.381	127.381	DP	0.00698	0.00403	NS	NS	NS	6	0.00833333
qGS7.1	7	27.9732	27.9732	BC-NAM	0.00057261	7.78e-05	1.1e-06	2.23e-06	0.00051724	34	0.00147059
qGS7.4	7	78.674	78.674	DP	NS	NS	NS	NS	0.00523	7	0.00714286
qGS7.6	7	106.625	106.625	DP	NS	NS	NS	NS	0.00143	8	0.00625
qGS8.1	8	30.2664	30.342	DP	4.5e-05	0.00139	0.00012387	NS	NS	33	0.00151515
qGS8.3	8	67.3264	67.3264	BC-NAM	NS	2.48e-07	4.74e-05	3.35e-06	9.11e-07	224	0.000223214
qGS8.4	8	87.75	88.0044	DP	0.00010271	NS	NS	3.94e-06	0.00014628	47	0.00106383
qGS8.5	8	97.4637	99.3497	BC-NAM	NS	0.00053108	3.24e-07	0.00068484	NS	59	0.000847458
qGS8.7	8	109.435	109.435	BC-NAM	NS	0.00119	0.00033602	NS	NS	41	0.00121951
qGS8.8	8	111.982	112.597	BC-NAM	NS	NS	NS	NS	NS	54	0.000925926
qGS8.9	8	118.531	118.531	BC-NAM	NS	NS	NS	NS	NS	24	0.00208333
qGS9.1	9	62.2236	62.2236	DP	6.06e-05	0.0003541	8.75e-05	NS	NS	24	0.00208333
qGS9.4	9	84.7001	84.7001	BC-NAM	NS	0.00062729	0.00072422	NS	NS	66	0.000757576
qGS9.5	9	104.818	104.818	DP	NS	7.57e-05	0.00014552	NS	NS	34	0.00147059
qGS9.6	9	108.194	108.228	BC-NAM	NS	0.00035673	NS	NS	0.00025263	51	0.000980392
qGS9.7	9	112.202	112.738	DP	0.00011566	5.42e-08	9.91e-05	1.74e-06	2.68e-07	46	0.00108696
qGS9.8	9	115.461	115.461	DP	NS	5.69e-05	0.00016375	0.00026725	3.52e-05	13	0.00384615
qGS9.9	9	130.881	130.881	DP	0.00223	7.01e-06	NS	9.78e-05	4.3e-05	9	0.00555556
qGS10.4	10	67.6488	67.6488	BC-NAM	0.00039949	0.00026241	0.00031865	0.00056849	0.00023716	42	0.00119048
