# Supplementary material for: Large‐scale GWAS in sorghum reveals common genetic control of grain size among cereals
Source: Plant Biotechnol J. 2019 Nov 11;18(4):1093–105. doi: 10.1111/pbi.13284 (PMC7061873; doi:10.1111/pbi.13284)
Supplement: Supplementary file 14 — Table S13 Comparison of grain size regions identified in rice and maize with grain size QTL identified in this study. [file PBI-18-1093-s009.xlsx]

## Sheet: Sheet1
Table S13 Comparison of grain size regions identified in rice and maize with grain size QTL identified in this study
SNPs identified in rice and maize				Predicted position in sorghum		Closest QTL in this study
Rice	Trait	Chr	Position	LG	cM	Closest QTL	Distance to closest QTL
Rice	Grain length	3	23344870	1	35.6329	qGS1.5	2.79672
Rice	Grain length	3	21838912	1	37.8501	qGS1.6	5.01385
Rice	Grain width	10	19050181	1	44.1802	qGS1.6	0.578266
Rice	Grain length	3	17379260	1	94.4049	qGS1.10	0.353145
Rice	Grain length	3	17370294	1	94.4081	qGS1.10	0.343145
Rice	Grain length	7	19506576	2	159.74	qGS2.10	0
Rice	Grain weight	7	19574163	2	159.828	qGS2.10	0
Rice	Grain length	7	19745179	2	160.023	qGS2.10	0.167479
Rice	Grain weight	2	5049913	4	40.1052	qGS4.2	10.124
Rice	Grain width	2	35545283	4	169	qGS4.9	42.847
Rice	Grain width	2	35644379	4	169	qGS4.9	42.847
Rice	Grain width	5	4806714	9	64.1941	qGS9.1	1.96641
Rice	Grain width	5	4850026	9	64.5722	qGS9.1	2.34641
Rice	Grain weight	5	4943999	9	65.2861	qGS9.2	2.04228
Rice	Grain width	5	5270611	9	67.2079	qGS9.2	0.122284
Rice	Grain width	5	5341575	9	67.6938	qGS9.2	0
Rice	Grain weight	5	5343564	9	67.7102	qGS9.2	0
Rice	Grain width	5	5359253	9	67.8024	qGS9.2	0
Rice	Grain length	6	9040983	10	55.8884	qGS10.3	0.10755
Rice	Grain length	6	9282785	10	56.0317	qGS10.3	0
Maize	Kernel length	1	289546922	1	10.5132	qGS1.2	0.119323
Maize	Kernel length	5	15323770	1	29.2601	qGS1.5	2.43111
Maize	Kernel length	5	33978605	1	55.183	qGS1.8	3.96693
Maize	Kernel length	1	115012268	1	58.84	qGS1.8	0.306931
Maize	Kernel length	1	115012268	1	58.84	qGS1.8	0.306931
Maize	Kernel length	1	45780048	1	127.546	qGS1.12	2.16176
Maize	Kernel thickness	7	18426957	2	43.2323	qGS2.2	29.3009
Maize	Kernel thickness	7	137701592	2	143.836	qGS2.8	4.89382
Maize	Kernel thickness	8	172351409	3	128.01	qGS3.7	21.3205
Maize	Kernel thickness	4	232139827	4	50.6221	qGS4.3	5.18844
Maize	Kernel length	5	167062100	4	80.2741	qGS4.5	1.86966
Maize	Kernel length	2	143268372	5	23.4777	qGS5.1	0.230994
Maize	Kernel thickness	10	106051168	6	44.2372	qGS6.3	6.25512
Maize	Kernel thickness	10	120118588	6	70.8163	qGS6.4	18.2904
Maize	Kernel thickness	10	65089069	7	68.3765	qGS7.2	3.84396
Maize	Kernel length	4	54509254	7	103.862	qGS7.6	2.76519
Maize	Kernel width	4	198929997	7	131.253	qGS7.6	24.6248
Maize	Kernel length	3	111867963	8	72.0236	qGS8.3	4.69357
Maize	Kernel thickness	1	160819237	8	81.7268	qGS8.4	6.02003
Maize	Kernel length	1	164640160	8	87.8631	qGS8.4	0
Maize	Kernel length	1	164640160	8	87.8631	qGS8.4	0
Maize	Kernel length	9	479709	10	53.732	qGS10.3	2.26755
Maize	Kernel width	5	50343804	10	98.1478	qGS10.6	4.14596
