# Supplementary material for: Large‐scale GWAS in sorghum reveals common genetic control of grain size among cereals
Source: Plant Biotechnol J. 2019 Nov 11;18(4):1093–105. doi: 10.1111/pbi.13284 (PMC7061873; doi:10.1111/pbi.13284)
Supplement: Supplementary file 15 — Table S14 List of grain size candidate genes in sorghum. [file PBI-18-1093-s010.xls]

## Sheet: Table
Table S14 List of grain size candidate genes in sorghum
Gene ID	chr	Start	End	Predicted cM	Original gene	species	Oppsite effect on grain number	colsest QTL	Distance to closest QTL	Referencese
Sobic.001G016200	Chr01	1423660	1428078	4.15318	Nuf2 family protein	Rice	NA	qGS1.1	0.968674	Huang et al., 2012b
Sobic.001G018100	Chr01	1526528	1531907	4.62213	qTGW3/GL3.3/TGW3	Rice	N	qGS1.1	1.43762	Hu et al., 2018/Xia et al., 2018/Ying et al., 2018;
Sobic.001G056700	Chr01	4275459	4279430	10.9407	O2	Maize	N	qGS1.2	0	Hartings et al., 1989
Sobic.001G101700	Chr01	7782002	7785807	22.8164	OsGIF1	Rice	NA	qGS1.4	2.63314	He et al. (2017)
Sobic.001G107100	Chr01	8265620	8268721	23.7222	SRS5	Rice	NA	qGS1.4	1.72737	Segami, 2012
Sobic.001G154900	Chr01	12437580	12447250	30.5928	GL3.1/qGL3	Rice	N	qGS1.5	1.09832	Qi et al., 2012; Zhang et al., 2012
Sobic.001G170800	Chr01	14278553	14283299	36.2057	Transport protein	Rice	NA	qGS1.5	3.36947	Huang et al., 2012b
Sobic.001G172400	Chr01	14434718	14438560	36.4806	BRD1	Rice	NA	qGS1.5	3.64439	Mori et al., 2002
Sobic.001G184900	Chr01	15806732	15807894	40.2169	Expressed protein	Rice	NA	qGS1.6	3.27128	Huang et al., 2012b
Sobic.001G254100	Chr01	28215025	28215913	55.2288	PGL1	Rice	NA	qGS1.8	3.91813	Heang and Sassa, 2012a
Sobic.001G254200	Chr01	28465427	28472547	55.2385	OsFBK12	Rice	Y	qGS1.8	3.90845	Chen et al., 2013
Sobic.001G315700	Chr01	60385344	60390035	78.5046	OsMPK6	Rice	Y	qGS1.9	10.5697	Gou et al., 2018
Sobic.001G335800	Chr01	62429238	62434197	94.3422	qGW7/GL7	Rice	N	qGS1.10	0.410992	Wang et al., 2015a; Wang et al., 2015b
Sobic.001G336200	Chr01	62458876	62461021	94.3645	Grain Length3.2	Rice	NA	qGS1.10	0.388672	Adamski et al., 2009; Xu et al., 2015
Sobic.001G341700	Chr01	62910779	62916258	94.7789	GS3	Rice	N	qGS1.10	0	Mao et al., 2010; Li et al., 2010c
Sobic.001G445900	Chr01	72260202	72266394	137.493	CYP90B2	Rice	N	qGS1.13	1.22172	Wu et al., 2008
Sobic.001G448700	Chr01	72598605	72601731	138.584	TUD1	Rice	NA	qGS1.13	0.131201	Hu et al., 2013
Sobic.001G455900	Chr01	73188105	73199446	138.818	qGL3-2/qLGY3	Rice	N	qGS1.13	0.10288	Yu et al., 2018/Liu et al., 2018
Sobic.001G482600	Chr01	75415876	75416893	154.533	TIFY 11b	Rice	NA	qGS1.14	4.68927	Hakata et al., 2012
Sobic.001G484200	Chr01	75526130	75530742	155.306	RGA1/D1	Rice	NA	qGS1.14	3.91651	Ashikari, 1999
Sobic.001G485400	Chr01	75624275	75627243	155.945	BG1	Rice	Y	qGS1.14	3.27777	Liu et al., 2015b
Sobic.001G488400	Chr01	75826748	75828379	157.312	PGL1	Rice	NA	qGS1.14	1.91022	Heang and Sassa, 2012a
Sobic.001G488500	Chr01	75844162	75849593	157.453	OsFBK12	Rice	Y	qGS1.14	1.76992	Chen et al., 2013
Sobic.002G054800	Chr02	5243140	5247362	22.6659	O2	Maize	N	qGS2.2	8.80727	Hartings et al., 1989
Sobic.002G116000	Chr02	14334143	14341029	72.2339	GbssIIa	Maize	NA	qGS2.3	16.3944	Jiang et al., 2013a
Sobic.002G216600	Chr02	60869170	60876291	122.398	DEP1	Rice	Y	qGS2.7	12.1307	Huang et al., 2009; Li et al., 2012b
Sobic.002G220700	Chr02	61230574	61233249	123.123	GS9	Rice	N	qGS2.7	11.4055	Zhao et al.(2018)
Sobic.002G226500	Chr02	61857257	61859003	131.164	SG1	Rice	NA	qGS2.7	3.36463	Nakagawa et al., 2012
Sobic.002G257900	Chr02	64368406	64372901	144.273	GW8/OsPL16	Rice	N	qGS2.8	4.46096	Wang et al., 2012b
Sobic.002G308400	Chr02	68272394	68274070	153.091	MYB transcription factor	Rice	NA	qGS2.9	0.203183	Huang et al., 2012b
Sobic.002G311000	Chr02	68477396	68483354	154.132	Receptor-like kinase	Rice	NA	qGS2.9	1.24423	Huang et al., 2012b
Sobic.002G312200	Chr02	68569338	68574778	155.425	GLW7	Rice	N	qGS2.9	2.53768	Si et al., 2016
Sobic.002G353200	Chr02	71635214	71637226	175.925	OsBZR1	Rice	N	qGS2.12	5.12908	Zhu et al. (2015)
Sobic.002G367300	Chr02	72705386	72710986	179.067	qGW7/GL7	Rice	N	qGS2.12	1.98662	Wang et al., 2015a; Wang et al., 2015b
Sobic.002G367600	Chr02	72744933	72746890	179.141	BG2	Rice	Y	qGS2.12	1.9132	Xu et al., 2015
Sobic.002G374400	Chr02	73220257	73228268	180.358	DEP2	Rice	N	qGS2.12	0.695474	Li et al., 2010a
Sobic.003G014500	Chr03	1285914	1293809	2.82493	MHZ7	Rice	NA	qGS3.1	1.21937	Ma et al., 2013
Sobic.003G030600	Chr03	2718024	2725425	9.08942	D2	Rice	NA	qGS3.2	1.97246	Hong et al., 2003
Sobic.003G035400	Chr03	3244200	3246825	9.29138	GW5/qSW5	Rice	N	qGS3.2	1.7705	Liu et al., 2017
Sobic.003G140000	Chr03	13615713	13618680	48.9224	OsSAMS1	Rice	Y	qGS3.3	0.611527	Chen et al., 2013
Sobic.003G230500	Chr03	57000120	57007815	87.4313	Sh2	Maize	NA	qGS3.6	14.6305	Jiang et al., 2013a
Sobic.003G257400	Chr03	59557217	59558392	110.274	BG3	Rice	Y	qGS3.6	8.21196	Xiao et al., 20018
Sobic.003G277900	Chr03	61388359	61393032	115.47	D61	Rice	Y	qGS3.6	13.4077	Morinaka et al., 2006; Jiang et al., 2013b
Sobic.003G380900	Chr03	69444094	69445096	146.355	SERF1	Rice	Y	qGS3.7	2.97591	Schmidt et al., 2013
Sobic.003G406600	Chr03	71419053	71424347	153.928	GW8/OsPL16	Rice	N	qGS3.8	0.426404	Wang et al., 2012
Sobic.003G411900	Chr03	71918718	71925752	156.404	OsARF4	Rice	N	qGS3.8	0.600885	Hu et al., 2018
Sobic.003G444100	Chr03	74252301	74256013	173	OsCCS52B	Rice	NA	qGS3.8	18.6451	Su’udi et al., 2012
Sobic.004G032300	Chr04	2604252	2605787	17.1091	OsSGL	Rice	N	qGS4.1	10.6046	Wang et al. (2016)
Sobic.004G065400	Chr04	5288865	5292249	34.9525	GW6	Rice	N	qGS4.2	4.96655	Song et al., 2015
Sobic.004G075600	Chr04	#N/A	#N/A	40.8015	Zinc finger protein	Rice	NA	qGS4.2	10.8155	Huang et al., 2012b
Sobic.004G102900	Chr04	9666921	9672711	62.2627	FUWA	Rice	Y	qGS4.3	6.45427	Chen 2015
Sobic.004G107300	Chr04	10267538	10272971	63.5821	GW2	Rice	Y	qGS4.3	7.77368	Song et al., 2007;Li et al., 2010b
Sobic.004G113100	Chr04	11149537	11155410	65.6007	OsSPMS1	Rice	N	qGS4.4	5.76736	Tao et al., 2018
Sobic.004G133600	Chr04	21285737	21291316	71.5333	ZmSWEET4c	Maize	N	qGS4.4	0	Sosso et al., 2015;Zhang et al., 2015
Sobic.004G163700	Chr04	51292092	51304326	81.9293	SbeIIb	Maize	NA	qGS4.5	0.210359	Jiang et al., 2013a
Sobic.004G176000	Chr04	52832596	52846810	84.5018	SDG725	Rice	NA	qGS4.5	0.490585	Sui et al., 2012
Sobic.004G214100	Chr04	56389819	56395087	101.7	BC14	Rice	NA	qGS4.7	5.12698	Zhang et al., 2011
Sobic.004G237000	Chr04	58488864	58490438	106.994	PGL2	Rice	NA	qGS4.7	0	Heang and Sassa, 2012b;Jang and Li, 2017
Sobic.004G247000	Chr04	59472640	59476805	107.32	Gln-4	Maize	NA	qGS4.7	0	Martin et al., 2006
Sobic.004G269900	Chr04	61416646	61421827	121.91	GS2/GL2	Rice	N	qGS4.8	0	Che et al., 2015; Hu et al., 2015
Sobic.004G307800	Chr04	64546000	64546994	139.886	SGL1	Rice	NA	qGS4.9	13.7327	Nakagawa et al., 2012
Sobic.004G314100	Chr04	65063734	65067245	142.566	GS9	Rice	N	qGS4.9	16.4128	Zhao et al.(2018)
Sobic.004G317300	Chr04	65318890	65336694	144.503	O1	Maize	N	qGS4.9	18.35	Wang et al., 2012a
Sobic.004G323600	Chr04	65819835	65821680	149.265	SMG1	Rice	NA	qGS4.9	23.1118	Duan et al., 2014
Sobic.004G330200	Chr04	66383113	66384153	154.791	TGW6	Rice	NA	qGS4.9	28.6384	Ishimaru et al., 2013
Sobic.004G338400	Chr04	67036246	67041813	155.919	TH1	Rice	N	qGS4.9	29.766	Li et al., 2012c
Sobic.005G001500	Chr05	119063	122213	0	PBF1	Maize	NA	qGS5.1	22.871	Lang et al., 2014
Sobic.006G059900	Chr06	41007893	41008915	51.1996	ZmIPT2	Maize	NA	qGS6.3	0	Weng et al., 2013
Sobic.006G114600	Chr06	48245595	48250231	84.4776	D11	Rice	NA	qGS6.4	4.63279	Tanabe et al., 2005;Wu et al., 2008
Sobic.006G176800	Chr06	53195854	53204792	115.312	OsMKKK10	Rice	Y	qGS6.5	12.0687	Gou et al., 2018
Sobic.006G186000	Chr06	54122260	54124881	125.368	CYP704A3	Rice	NA	qGS6.5	2.01252	Tang et al. (2016)
Sobic.006G203400	Chr06	55407501	55411315	125.646	GS2/GL2	Rice	N	qGS6.5	1.73494	Che et al., 2015; Hu et al., 2015
Sobic.006G239000	Chr06	57969070	57983024	153.584	FLO2	Rice	N	qGS6.6	7.36768	She et al., 2010
Sobic.006G261200	Chr06	59608893	59612102	161.516	GL4	Rice	NA	qGS6.6	0	Wu et al. (2017)
Sobic.007G059600	Chr07	6233483	6239958	59.1222	OsBAK1	Rice	NA	qGS7.2	13.1018	Yuan et al. (2017)
Sobic.007G101500	Chr07	25707028	25712978	72.2508	Bt2	Maize	NA	qGS7.2	0	Jiang et al., 2013a
Sobic.007G149200	Chr07	58010697	58016328	88.1861	DEP1/GGC2	Rice	Y	qGS7.5	1.22522	Huang et al., 2009; Li et al., 2012b; Sun et al., 2018
Sobic.007G153100	Chr07	58560223	58563102	90.4728	GS9	Rice	N	qGS7.5	0	Zhao et al.(2018)
Sobic.007G156800	Chr07	59120488	59121768	97.7711	SGL1	Rice	NA	qGS7.5	6.63691	Nakagawa et al., 2012
Sobic.007G165800	Chr07	60102559	60105535	105.515	SLG	Rice	NA	qGS7.6	1.11059	Feng et al. (2016)
Sobic.007G189000	Chr07	62168848	62174483	119.92	WTG1	Rice	N	qGS7.6	13.2943	Wang et al. (2017)
Sobic.007G193500	Chr07	62605971	62612183	122.594	GW8/OsPL16	Rice	N	qGS7.6	15.9693	Wang et al., 2012b
Sobic.008G001700	Chr08	152798	157364	0.707327	PBF1	Maize	NA	qGS8.1	29.5591	Lang et al., 2014
Sobic.008G100400	Chr08	47585592	47589188	70.269	SMK1	Maize	NA	qGS8.3	2.94258	Li et al., 2014
Sobic.008G173900	Chr08	60836806	60845885	105.952	OsPPKL3	Rice	NA	qGS8.6	2.82892	Zhan et al., 2012
Sobic.008G193300	Chr08	62665983	62671469	134	OsSUT2	Rice	NA	qGS8.9	15.4686	Eom et al., 2011
Sobic.009G017400	Chr09	1616925	1621888	20.239	gsn1/LARGE8	Rice	Y	qGS9.1	41.9846	Gou et al., 2018; Xu et al., 2018
Sobic.009G024600	Chr09	2179301	2183620	28.3086	RSR1	Rice	N	qGS9.1	33.915	Fu and Xue,, 2010
Sobic.009G033600	Chr09	3045194	3048685	46.4819	OsSAMS1	Rice	Y	qGS9.1	15.7417	Chen et al., 2013
Sobic.009G036400	Chr09	3351538	3354991	47.6834	APG	Rice	NA	qGS9.1	14.5402	Heang and Sassa, 2012b
Sobic.009G040700	Chr09	3913451	3922888	49.9122	OsPPKL2	Rice	NA	qGS9.1	12.3114	Zhan et al., 2012
Sobic.009G049400	Chr09	4902297	4908926	54.6558	SRS3	Rice	Y	qGS9.1	7.56775	Kitagawa et al., 2010
Sobic.009G053600	Chr09	5403633	5408821	58.0957	GS5	Rice	N	qGS9.1	4.12786	Li et al., 2011
Sobic.009G070000	Chr09	8184500	8186318	67.8057	GW5/qSW5	Rice	N	qGS9.2	0	Liu et al., 2017
Sobic.009G093100	Chr09	22875390	22878858	71.1046	OsAGSW1	Rice	Y	qGS9.2	3.77232	Li and Li 2015
Sobic.009G124200	Chr09	47743018	47750375	84.0907	SMOS1	Rice	NA	qGS9.4	0.609427	Hirano et al. (2017)
Sobic.009G141500	Chr09	49879082	49879738	87.266	SERF1	Rice	Y	qGS9.4	2.56586	Schmidt et al., 2013
Sobic.009G227300	Chr09	56873995	56875316	117.487	BG3	Rice	Y	qGS9.8	2.0254	Xiao et al., 20018
Sobic.010G017400	Chr10	1413401	1415917	23.5949	DLT	Rice	NA	qGS10.2	7.24926	Tong et al. (2012)
Sobic.010G043200	Chr10	3339728	3345825	32.4604	OsMAPK6	Rice	NA	qGS10.2	0	Liu et al. (2015b)
Sobic.010G047400	Chr10	3668202	3673695	32.7541	HGW	Rice	N	qGS10.2	0	Li et al., 2012a
Sobic.010G069600	Chr10	5582591	5586127	34.5313	SMG1	Rice	NA	qGS10.2	0.208231	Duan et al., 2014
Sobic.010G072300	Chr10	5859074	5867276	35.1863	Sh1	Maize	NA	qGS10.2	0.863225	Jiang et al., 2013a
Sobic.010G091700	Chr10	8099384	8100834	44.847	PGL2/OsBUL1	Rice	NA	qGS10.3	10.5239	Heang and Sassa, 2012b;Jang and Li, 2017
Sobic.010G110100	Chr10	11004657	11007712	55.6677	A transcription factor	Rice	NA	qGS10.3	0.329858	Huang et al., 2012b
Sobic.010G111200	Chr10	11197868	11198820	55.7808	GASR7	Rice	NA	qGS10.3	0.216774	Huang et al., 2012b
Sobic.010G153900	Chr10	44759504	44767453	58.7342	OsSPMS1	Rice	N	qGS10.3	0.296162	Tao et al., 2018
Sobic.010G210100	Chr10	55370341	55372973	80.3792	GW6	Rice	N	qGS10.5	8.62328	Song et al., 2015
Sobic.010G228100	Chr10	57117625	57119973	91.2093	DEP3	Rice	Y	qGS10.5	0.665599	Qiao et al., 2011
Sobic.010G273900	Chr10	60695280	60700347	114.953	SbeI	Maize	NA	qGS10.6	11.3945	Jiang et al., 2013a
Sobic.010G277300	Chr10	61014032	61018074	118	BRD2	Rice	N	qGS10.6	14.4415	Hong et al., 2005
