# Supplementary material for: Large‐scale GWAS in sorghum reveals common genetic control of grain size among cereals
Source: Plant Biotechnol J. 2019 Nov 11;18(4):1093–105. doi: 10.1111/pbi.13284 (PMC7061873; doi:10.1111/pbi.13284)
Supplement: Supplementary file 16 — Table S15 Summary of candidate genes within close vicinities of grain size QTL. [file PBI-18-1093-s011.xlsx]

## Sheet: Sheet1
	Table S15 Summary of candidate genes within close vicinities of grain size QTL
		No. candidates with opposite effect on grain number	No. candidates with no opposite effect on grain number	Candidates no information available	Total number
	Total number	21	37	53	111
	Co-located with grain size and weight QTL	0	7	6	13
	Within 1 cM vicinity of grain size and weight QTL	2	13	17	32

## Sheet: Sheet2
Total number	21	37	53	111
Within 0.1 cM vicinity of grain size and weight QTL	1	7	8	16
Within 1 cM vicinity of grain size and weight QTL	4	15	17	36
