# Supplementary material for: Large‐scale GWAS in sorghum reveals common genetic control of grain size among cereals
Source: Plant Biotechnol J. 2019 Nov 11;18(4):1093–105. doi: 10.1111/pbi.13284 (PMC7061873; doi:10.1111/pbi.13284)
Supplement: Supplementary file 17 — Table S16 Correspondence between numbers on x‐axis of Figure 3B and identities of QTL identified in BC‐NAM. [file PBI-18-1093-s012.xlsx]

## Sheet: Sheet1
Table S16 Correspondence between numbers on x-axis of Figure 5 and identities of QTL identified in BC-NAM
Numbers on x-axis of figure 4	QTL ID
1	qGS9.3
2	qGS6.6
3	qGS1.13
4	qGS10.1
5	qGS9.4
6	qGS2.1
7	qGS10.4
8	qGS1.3
9	qGS6.1
10	qGS1.8
11	qGS3.7
12	qGS8.5
13	qGS5.1
14	qGS9.2
15	qGS2.3
16	qGS10.5
17	qGS3.1
18	qGS3.8
19	qGS8.2
20	qGS4.1
21	qGS1.5
22	qGS1.2
23	qGS9.6
24	qGS10.2
25	qGS2.2
26	qGS3.3
27	qGS7.3
28	qGS8.3
29	qGS7.2
30	qGS3.4
31	qGS2.7
32	qGS7.1
33	qGS2.5
34	qGS6.3
35	qGS1.11
36	qGS8.7
37	qGS3.6
38	qGS10.6
39	qGS5.2
40	qGS4.9
41	qGS6.4
42	qGS10.3
43	qGS1.7
44	qGS6.2
45	qGS2.4
46	qGS1.12
47	qGS2.12
48	qGS8.6
49	qGS2.8
50	qGS1.10
51	qGS8.9
52	qGS2.10
53	qGS4.8
54	qGS4.7
55	qGS8.8
56	qGS7.5
57	qGS4.5
58	qGS4.4
59	qGS4.6
